# Supplementary material for: Impact of PCI strategies on outcomes of patients undergoing Transcatheter Aortic Valve Implantation with concomitant coronary artery disease: A systematic review and meta-analysis
Source: PLoS One. 2025 Apr 30;20(4):e0321395. doi: 10.1371/journal.pone.0321395 (PMC12043176; doi:10.1371/journal.pone.0321395)
Supplement: S2 File — (XLSX) [file pone.0321395.s012.xlsx]

## Sheet: Sheet1
ID	Study	Included？	Reasons for exclusion
1	Patterson T, Clayton T, Dodd M, Khawaja Z, Morice MC, Wilson K, et al. ACTIVATION (PercutAneous Coronary inTervention prIor to transcatheter aortic VAlve implantaTION): a Randomized Clinical Trial. JACC Cardiovascular interventions. 2021;14(18):1965‐74. doi:10.1016/j.jcin.2021.06.041.	Yes	/
2	Rheude T, Costa G, Ribichini FL, Pilgrim T, Amat Santos IJ, De Backer O, et al. Comparison of different percutaneous revascularisation timing strategies in patients undergoing transcatheter aortic valve implantation. EuroIntervention : journal of EuroPCR in collaboration with the Working Group on Interventional Cardiology of the European Society of Cardiology. 2023;10.4244/EIJ-D-23-00186. doi:10.…	Yes	/
3	Abramowitz Y, Banai S, Katz G, Steinvil A, Arbel Y, Havakuk O, et al. Comparison of early and late outcomes of TAVI alone compared to TAVI plus PCI in aortic stenosis patients with and without coronary artery disease. Catheterization and cardiovascular interventions : official journal of the Society for Cardiac Angiography & Interventions. 2014;83(4):649-54. doi:10.1002/ccd.25233.	Yes	/
4	Huczek Z, Zbroński K, Grodecki K, Scisło P, Rymuza B, Kochman J, et al. Concomitant coronary artery disease and its management in patients referred to transcatheter aortic valve implantation: Insights from the POL-TAVI Registry. Catheterization and cardiovascular interventions : official journal of the Society for Cardiac Angiography & Interventions. 2018;91(1):115-23. doi:10.1002/ccd.27251.	Yes	/
5	Griese DP, Reents W, Tóth A, Kerber S, Diegeler A, Babin-Ebell J. Concomitant coronary intervention is associated with poorer early and late clinical outcomes in selected elderly patients receiving transcatheter aortic valve implantation. European journal of cardio-thoracic surgery : official journal of the European Association for Cardio-thoracic Surgery. 2014;46(1):e1-e7. doi:10.1093/ejcts/ezu1…	Yes	/
6	Mancio J, Fontes-Carvalho R, Oliveira M, Caeiro D, Braga P, Bettencourt N, et al. Coronary Artery Disease and Symptomatic Severe Aortic Valve Stenosis: Clinical Outcomes after Transcatheter Aortic Valve Implantation. Front Cardiovasc Med. 2015;2:18-. doi:10.3389/fcvm.2015.00018.	Yes	/
7	Millan-Iturbe O, Sawaya FJ, Lønborg J, Chow DHF, Bieliauskas G, Engstrøm T, et al. Coronary artery disease, revascularization, and clinical outcomes in transcatheter aortic valve replacement: Real-world results from the East Denmark Heart Registry. Catheterization and cardiovascular interventions : official journal of the Society for Cardiac Angiography & Interventions. 2018;92(4):818-26. doi:10.…	Yes	/
8	Khawaja MZ, Asrress KN, Haran H, Arri S, Nadra I, Bolter K, et al. The effect of coronary artery disease defined by quantitative coronary angiography and SYNTAX score upon outcome after transcatheter aortic valve implantation (TAVI) using the Edwards bioprosthesis. EuroIntervention : journal of EuroPCR in collaboration with the Working Group on Interventional Cardiology of the European Society of…	Yes	/
9	Minten L, Wissels P, McCutcheon K, Bennett J, Adriaenssens T, Desmet W, et al. The Effect of Coronary Lesion Complexity and Preprocedural Revascularization on 5-Year Outcomes After TAVR. JACC Cardiovascular interventions. 2022;15(16):1611-20. doi:10.1016/j.jcin.2022.06.019.	Yes	/
10	Guedeney P, Tchétché D, Petronio AS, Mehilli J, Sartori S, Lefèvre T, et al. Impact of coronary artery disease and percutaneous coronary intervention in women undergoing transcatheter aortic valve replacement: From the WIN-TAVI registry. Catheterization and cardiovascular interventions : official journal of the Society for Cardiac Angiography & Interventions. 2019;93(6):1124-31. doi:10.1002/ccd.2…	Yes	/
11	Matta AG, Lhermusier T, Parada FC, Bouisset F, Canitrot R, Nader V, et al. Impact of coronary artery disease and percutaneous coronary intervention on transcatheter aortic valve implantation. Journal of interventional cardiology. 2021;2021. doi:10.1155/2021/6672400.	Yes	/
12	Elbaz GG, Henning KA, Qiu F, Fremes SE, Austin PC, Komatsu I, et al. Impact of Coronary Artery Severity and Revascularization Prior to Transcatheter Aortic Valve Implantation. The American journal of cardiology. 2020;125(6):924-30. doi:10.1016/j.amjcard.2019.12.021.	Yes	/
13	Karaduman BD, Ayhan H, Keles T, Bozkurt E. Impact of coronary revascularization on outcomes of transcatheter aortic valve implantation. Anatolian journal of cardiology. 2021;25(4):225-35. doi:10.14744/AnatolJCardiol.2020.42728.	Yes	/
14	Stephan T, Thoma E, Rattka M, Felbel D, Buckert D, Rottbauer W, et al. Impact of extent of coronary artery disease and percutaneous revascularization assessed by the SYNTAX score on outcomes following transcatheter aortic valve replacement. BMC cardiovascular disorders. 2021;21(1). doi:10.1186/s12872-021-02374-y.	Yes	/
15	van den Boogert TPW, Vendrik J, Gunster JLB, van Mourik MS, Claessen BEPM, van Kesteren F, et al. The Impact of Percutaneous Coronary Intervention on Mortality in Patients With Coronary Lesions Who Underwent Transcatheter Aortic Valve Replacement. The Journal of invasive cardiology. 2021;33(10):E823-E32.	Yes	/
16	Landt M, Abdelghani M, Hemetsberger R, Mankerious N, Allali A, Toelg R, et al. Impact of Revascularization Completeness on Outcomes of Patients with Coronary Artery Disease Undergoing Transcatheter Aortic Valve Replacement. Structural heart : the journal of the Heart Team. 2019;3(5):393-400. doi:10.1080/24748706.2019.1628378.	Yes	/
17	Valvo R, Costa G, Criscione E, Reddavid C, Strazzieri O, Motta S, et al. Long-term outcomes of concomitant transcatheter aortic valve implantation and percutaneous coronary intervention. Minerva cardiology and angiology. 2023;71(3):311-20. doi:10.23736/s2724-5683.22.06025-2.	Yes	/
18	Lunardi M, Venturi G, Del Sole PA, Ruzzarin A, Mainardi A, Pighi M, et al. Optimal timing for percutaneous coronary intervention in patients undergoing transcatheter aortic valve implantation. International journal of cardiology. 2022;365:114-22. doi:10.1016/j.ijcard.2022.07.030.	Yes	/
19	Ochiai T, Yoon SH, Flint N, Sharma R, Chakravarty T, Kaewkes D, et al. Timing and Outcomes of Percutaneous Coronary Intervention in Patients Who Underwent Transcatheter Aortic Valve Implantation. The American journal of cardiology. 2020;125(9):1361-8. doi:10.1016/j.amjcard.2020.01.043.	Yes	/
20	Penkalla A, Pasic M, Drews T, Buz S, Dreysse S, Kukucka M, et al. Transcatheter aortic valve implantation combined with elective coronary artery stenting: a simultaneous approach†. European journal of cardio-thoracic surgery : official journal of the European Association for Cardio-thoracic Surgery. 2015;47(6):1083-9. doi:10.1093/ejcts/ezu339.	Yes	/
21	Aurigemma C, Massussi M, Fraccaro C, Adamo M, D'Errigo P, Rosato S, et al. Impact of Chronic Coronary Artery Disease and Revascularization Strategy in Patients with Severe Aortic Stenosis Who Underwent Transcatheter Aortic Valve Implantation. The American journal of cardiology (2023) 206:14-22. Epub 2023/09/08. doi: 10.1016/j.amjcard.2023.08.045.	Yes	/
22	Mosleh W, Mather JF, Delago AJ, Jr., Eastman L, Crain N, Swann EL, et al. The Benefit of Percutaneous Coronary Intervention before Transcatheter Aortic Valve Replacement: A Multicenter Retrospective Outcome-Based Study. The American journal of cardiology (2023) 206:175-84. Epub 2023/09/15. doi: 10.1016/j.amjcard.2023.08.064.	Yes	/
23	Khan SU, Dani SS, Ganatra S, Ahmed T, Agalan A, Khadke S, et al. Percutaneous Coronary Intervention before Transcatheter Aortic Valve Implantation: A Propensity Score Matched Analysis. Cardiovascular revascularization medicine : including molecular interventions (2024). Epub 2024/03/30. doi: 10.1016/j.carrev.2024.03.011.	Yes	/
24	Zghouzi M, Osman H, Erdem S, Ullah W, Patel N, Sattar Y, et al. In-Hospital Outcomes of Combined Coronary Revascularization and Transcatheter Aortic Valve Implantation in Inpatient Nationwide Analysis. Current problems in cardiology. 2023;49(1 Pt A):101913. doi:10.1016/j.cpcardiol.2023.101913.	NO	patients without CAD diagnosis were included in analysis
25	Singh V, Rodriguez AP, Thakkar B, Patel NJ, Ghatak A, Badheka AO, et al. Comparison of Outcomes of Transcatheter Aortic Valve Replacement Plus Percutaneous Coronary Intervention Versus Transcatheter Aortic Valve Replacement Alone in the United States. The American journal of cardiology. 2016;118(11):1698-704. doi:10.1016/j.amjcard.2016.08.048.	NO	patients without CAD diagnosis were included in analysis
26	Ghrair F, Omran J, Thomas J, Gifft K, Allaham H, Eniezat M, et al. Outcomes of concomitant percutaneous coronary interventions and transcatheter aortic valve replacement. Arch Med Sci Atheroscler Dis. 2020;5:e284-e9. doi:10.5114/amsad.2020.103092.	NO	patients without CAD diagnosis were included in analysis
27	Abdel-Wahab M, Mostafa AE, Geist V, Stöcker B, Gordian K, Merten C, et al. Comparison of outcomes in patients having isolated transcatheter aortic valve implantation versus combined with preprocedural percutaneous coronary intervention. The American journal of cardiology. 2012;109(4):581-6. doi:10.1016/j.amjcard.2011.09.053.	NO	patients without CAD diagnosis were included in analysis
28	Wenaweser P, Pilgrim T, Guerios E, Stortecky S, Huber C, Khattab AA, et al. Impact of coronary artery disease and percutaneous coronary intervention on outcomes in patients with severe aortic stenosis undergoing transcatheter aortic valve implantation. EuroIntervention : journal of EuroPCR in collaboration with the Working Group on Interventional Cardiology of the European Society of Cardiology. …	NO	patients without CAD diagnosis were included in analysis
29	Søndergaard L, Popma JJ, Reardon MJ, Van Mieghem NM, Deeb GM, Kodali S, et al. Comparison of a Complete Percutaneous versus Surgical Approach to Aortic Valve Replacement and Revascularization in Patients at Intermediate Surgical Risk: results from the Randomized SURTAVI Trial. Circulation. 2019;140(16):1296‐305. doi:10.1161/CIRCULATIONAHA.118.039564.	NO	patients without CAD diagnosis were included in analysis
30	Snow TM, Ludman P, Banya W, DeBelder M, MacCarthy PM, Davies SW, et al. Management of concomitant coronary artery disease in patients undergoing transcatheter aortic valve implantation: The United Kingdom TAVI Registry. International journal of cardiology. 2015;199:253-60. doi:10.1016/j.ijcard.2015.06.166.	NO	patients without CAD diagnosis were included in analysis
31	Masson JB, Lee M, Boone RH, Al Ali A, Al Bugami S, Hamburger J, et al. Impact of coronary artery disease on outcomes after transcatheter aortic valve implantation. Catheterization and cardiovascular interventions : official journal of the Society for Cardiac Angiography & Interventions. 2010;76(2):165-73. doi:10.1002/ccd.22501.	NO	patients without CAD diagnosis were included in analysis
32	Kaihara T, Higuma T, Izumo M, Kotoku N, Suzuki T, Kameshima H, et al. Influence of coronary artery disease and percutaneous coronary intervention on mid-term outcomes in patients with aortic valve stenosis treated with transcatheter aortic valve implantation. Clinical cardiology. 2021;44(8):1089-97. doi:10.1002/clc.23655.	NO	patients without CAD diagnosis were included in analysis
33	Benseba J, Mercier J, Couture T, Faroux L, Bernatchez L, Côté M, et al. Fractional Flow Reserve to Assess Coronary Artery Disease in Patients with Severe Aortic Stenosis Undergoing Transcatheter Aortic Valve Implantation: Long-Term Outcomes. Structural heart : the journal of the Heart Team. 2023;7(4). doi:10.1016/j.shj.2023.100179.	NO	patients without CAD diagnosis were included in analysis
34	López Otero D, Ávila-Carrillo A, González Ferreiro R, Cid Menéndez A, Iglesias Álvarez D, Álvarez Rodríguez L, et al. Impact of Coronary Revascularization in Patients Who Underwent Transcatheter Aortic Valve Implantation. The American journal of cardiology. 2019;123(6):948-55. doi:10.1016/j.amjcard.2018.12.007.	NO	data not reported
35	Kumar A, Sammour Y, Reginauld S, Sato K, Agrawal N, Lee JM, et al. Adverse clinical outcomes in patients undergoing both PCI and TAVR: Analysis from a pooled multi-center registry. Catheterization and cardiovascular interventions : official journal of the Society for Cardiac Angiography & Interventions. 2021;97(3):529-39. doi:10.1002/ccd.29233.	NO	data not reported
36	Barbanti M, Todaro D, Costa G, Pilato G, Picci A, Gulino S, et al. Optimized Screening of Coronary Artery Disease With Invasive Coronary Angiography and Ad Hoc Percutaneous Coronary Intervention During Transcatheter Aortic Valve Replacement. Circulation Cardiovascular interventions. 2017;10(8). doi:10.1161/CIRCINTERVENTIONS.117.005234.	NO	Outcome Discrepancy
37	Tarantini G, Nai Fovino L, Le Prince P, Darremont O, Urena M, Bartorelli AL, et al. Coronary Access and Percutaneous Coronary Intervention up to 3 Years after Transcatheter Aortic Valve Implantation with a Balloon-Expandable Valve. Circulation Cardiovascular interventions. 2020;13(7). doi:10.1161/CIRCINTERVENTIONS.120.008972.	NO	Outcome Discrepancy (success rate)
38	Ussia GP, Barbanti M, Colombo A, Tarantini G, Petronio AS, Ettori F, et al. Impact of coronary artery disease in elderly patients undergoing transcatheter aortic valve implantation: Insight from the Italian CoreValve Registry. International journal of cardiology. 2013;167(3):943-50. doi:10.1016/j.ijcard.2012.03.089.	NO	CABG population
39	Tran Z, Hadaya J, Downey P, Sanaiha Y, Verma A, Shemin RJ, et al. Staged versus concomitant transcatheter aortic valve replacement and percutaneous coronary intervention: Anational analysis. JTCVS Open. 2022;10:148-61. doi:10.1016/j.xjon.2022.02.019.	NO	Control Discrepancy (no PCI alone); TAVI-PCI data not reported
40	Witberg G, Regev E, Chen S, Assali A, Barbash IM, Planer D, et al. The Prognostic Effects of Coronary Disease Severity and Completeness of Revascularization on Mortality in Patients Undergoing Transcatheter Aortic Valve Replacement. JACC Cardiovascular interventions. 2017;10(14):1428-35. doi:10.1016/j.jcin.2017.04.035.	NO	Control Discrepancy (IR vs CIR)
41	Minten L, Bennett J, Wissels P, McCutcheon K, Dubois C. Gender Differences in the Impact of Coronary Artery Disease and Complete Revascularization on Long-Term Outcomes After Transcatheter Aortic Valve Implantation. The American journal of cardiology. 2023;191:133-5. doi:10.1016/j.amjcard.2023.01.006.	NO	Control Discrepancy (male vs female)
42	Costa G, Pilgrim T, Amat Santos IJ, De Backer O, Kim WK, Ribeiro HB, et al. Management of Myocardial Revascularization in Patients With Stable Coronary Artery Disease Undergoing Transcatheter Aortic Valve Implantation. Circulation Cardiovascular interventions. 2022;15(12):E012417. doi:10.1161/CIRCINTERVENTIONS.122.012417.	NO	Control Discrepancy (IR vs CIR)
43	Vázquez DJL, López GA, Guzmán MQ, Cancelo AV, Leal FR, Rios XF, et al. Prognostic impact of coronary lesions and its revascularization in a 5-year follow-up after the TAVI procedure. Catheterization and cardiovascular interventions : official journal of the Society for Cardiac Angiography & Interventions. 2023;10.1002/ccd.30767. doi:10.1002/ccd.30767.	NO	Control Discrepancy (IR vs CIR)
44	Paradis JM, White JM, Généreux P, Urena M, Doshi D, Nazif T, et al. Impact of Coronary Artery Disease Severity Assessed With the SYNTAX Score on Outcomes Following Transcatheter Aortic Valve Replacement. Journal of the American Heart Association. 2017;6(2). doi:10.1161/JAHA.116.005070.	NO	Control Discrepancy (IR vs CIR)
45	Abdel-Wahab M, Zahn R, Horack M, Gerckens U, Schuler G, Sievert H, et al. Transcatheter aortic valve implantation in patients with and without concomitant coronary artery disease: comparison of characteristics and early outcome in the German multicenter TAVI registry. Clinical research in cardiology : official journal of the German Cardiac Society. 2012;101(12):973-81. doi:10.1007/s00392-012-0486…	NO	patients without CAD diagnosis were included in analysis
46	Okuno T, Demirel C, Tomii D, Heg D, Haener J, Siontis GCM, et al. Long-term risk of unplanned percutaneous coronary intervention after transcatheter aortic valve replacement. EuroIntervention : journal of EuroPCR in collaboration with the Working Group on Interventional Cardiology of the European Society of Cardiology. 2022;18(10):797-+. doi:10.4244/eij-d-22-00342.	NO	Type Discrepancy (Single Arm)
47	Pasic M, Dreysse S, Unbehaun A, Buz S, Drews T, Klein C, et al. Combined elective percutaneous coronary intervention and transapical transcatheter aortic valve implantation. Interactive cardiovascular and thoracic surgery. 2012;14(4):463-8. doi:10.1093/icvts/ivr144.	NO	Type Discrepancy (Single Arm)
48	Faroux L, Munoz-Garcia E, Serra V, Alperi A, Nombela-Franco L, Fischer Q, et al. Acute Coronary Syndrome Following Transcatheter Aortic Valve Replacement. Circulation: Cardiovascular Interventions. 2020;13(2):E008620. doi:10.1161/CIRCINTERVENTIONS.119.008620.	NO	Type Discrepancy (Single Arm)
49	Zivelonghi C, Pesarini G, Scarsini R, Lunardi M, Piccoli A, Ferrero V, et al. Coronary Catheterization and Percutaneous Interventions After Transcatheter Aortic Valve Implantation. American Journal of Cardiology. 2017;120(4):625-31. doi:10.1016/j.amjcard.2016.10.046.	NO	Type Discrepancy (Single Arm)
50	Lunardi M, Pesarini G, Scarsini R, Pighi M, Zivelonghi C, Ferrero V, et al. Coronary Rotational Atherectomy in Patients Treated with Transcatheter Aortic Valve Implantation. Structural Heart. 2019;3(6):471-7. doi:10.1080/24748706.2019.1646947.	NO	Type Discrepancy (Single Arm)
51	Lee Y-T, Yin W-H, Yu H-P, Wei J. Simultaneous rota-stenting and transcatheter aortic valve implantation for patients with heavily calcified coronary stenosis and aortic stenosis. Journal of the Chinese Medical Association. 2016;79(9):512-6. doi:10.1016/j.jcma.2016.03.007.	NO	Type Discrepancy (Single Arm)
52	Kneizeh K, Alnaimi A, Noterdaeme T, Schröder J, Altiok E, Marx N, et al. Protected Percutaneous Coronary Intervention of Unprotected Left Main Using Impella Ventricular Assist Device Before Transcatheter Aortic Valve Implantation: A Single-Center Experience. The Journal of invasive cardiology. 2022;34(3):E196-E201.	NO	Type Discrepancy (Single Arm)
53	Boukantar M, Gallet R, Mouillet G, Belarbi A, Rubimbura V, Ternacle J, et al. Coronary Procedures After TAVI With the Self-Expanding Aortic Bioprosthesis Medtronic CoreValve (TM), Not an Easy Matter. Journal of interventional cardiology. 2017;30(1):56-62. doi:10.1111/joic.12363.	NO	Type Discrepancy (Single Arm)
54	Beohar N, Mohammed N, Kherada N, Igyarto Z, Martinsen BJ. Percutaneous Coronary Intervention of Complex Calcific Coronary Lesions Utilizing Orbital Atherectomy Prior to Transcatheter Aortic Valve Replacement. Cardiovascular Revascularization Medicine. 2022;37:82-5. doi:10.1016/j.carrev.2021.06.117.	NO	Type Discrepancy (Single Arm)
55	Allali A, El-Mawardy M, Schwarz B, Sato T, Geist V, Toelg R, et al. Incidence, feasibility and outcome of percutaneous coronary intervention after transcatheter aortic valve implantation with a self-expanding prosthesis. Results from a single center experience. Cardiovascular Revascularization Medicine. 2016;17(6):391-8. doi:10.1016/j.carrev.2016.05.010.	NO	Type Discrepancy (Single Arm)
56	Kostopoulou A, Karyofillis P, Livanis E, Karavolias G, Theodorakis G, Paraskevaides J, et al. Management of Coronary Artery Disease and Conduction Abnormalities in Transcatheter Aortic Valve Implantation. Current treatment options in cardiovascular medicine. 2016;18(2):9-. doi:10.1007/s11936-015-0432-8.	NO	Type Discrepancy (review)
57	Sabbah M, Veien K, Niemela M, Freeman P, Linder R, Ioanes D, et al. Routine revascularization with percutaneous coronary intervention in patients with coronary artery disease undergoing transcatheter aortic valve implantation – the third nordic aortic valve intervention trial – NOTION-3. American heart journal. 2023;255:39‐51. doi:10.1016/j.ahj.2022.10.009.	NO	Type Discrepancy (registration)
58	Sabbah M, Veien K, Niemela M, Freeman P, Linder R, Ioanes D, et al. Routine revascularization with percutaneous coronary intervention in patients with coronary artery disease undergoing transcatheter aortic valve implantation - the third Nordic Aortic Valve Intervention Trial - NOTION-3. American heart journal. 2022;10.1016/j.ahj.2022.10.009. doi:10.1016/j.ahj.2022.10.009.	NO	Type Discrepancy (registration)
59	Chi H, Shao Y, Xie F, Zhang J, Zhang G, Jiang G, et al. Procoagulant effect of extracellular vesicles in patients after transcatheter aortic valve replacement or transcatheter aortic valve replacement with percutaneous coronary intervention. Journal of thrombosis and thrombolysis. 2023;56(2):264-74. doi:10.1007/s11239-023-02835-5.	NO	Type Discrepancy (experiment)
60	Ohya M, Kohsaka S, Kumamaru H, Ikuta A, Nakano J, Shimamoto T, et al. Modified percutaneous coronary intervention-derived risk models (PARIS and CREDO-Kyoto integer scoring systems) applied to Japanese transcatheter aortic valve replacement patients. Open heart. 2023;10(1). doi:10.1136/openhrt-2022-002172.	NO	Type Discrepancy (diagnostic test)
61	Stundl A, Shamekhi J, Bernhardt S, Starke M, Al-Kassou B, Weber M, et al. Fractional flow reserve in patients with coronary artery disease undergoing TAVI: a prospective analysis. Clinical Research in Cardiology. 2020;109(6):746-54. doi:10.1007/s00392-019-01563-2.	NO	Type Discrepancy (cross-section)
62	Ogami T, Kliner DE, Toma C, Sanon S, Smith AJC, Serna-Gallegos D, et al. Acute Coronary Syndrome After Transcatheter Aortic Valve Implantation (Results from Over 40,000 Patients). American Journal of Cardiology. 2023;193:126-32. doi:10.1016/j.amjcard.2023.02.003.	NO	Type Discrepancy (case control)
63	Salhab KF, Al Kindi AH, Lane JH, Knudson KE, Kapadia S, Roselli EE, et al. Concomitant percutaneous coronary intervention and transcatheter aortic valve replacement: Safe and feasible replacement alternative approaches in high-risk patients with severe aortic stenosis and coronary artery disease. Journal of cardiac surgery. 2013;28(5):481-3. doi:10.1111/jocs.12176.	NO	Type Discrepancy (case series)
64	Diaz Quintero L, Gajo E, Guerrero M, Feldman T, Levisay J. Balloon Aortic Valvuloplasty Followed by Impella®-Assisted Left Main Coronary Artery Percutaneous Coronary Intervention in Patients With Severe Aortic Stenosis as a Bridge to Transcatheter Aortic Valve Replacement. Cardiovascular Revascularization Medicine. 2021;22:16-21. doi:10.1016/j.carrev.2020.06.003.	NO	Population Discrepancy (no TAVI)
65	Freixa X, Chan J, Bonan R, Ibrahim R, Lamarche Y, Demers P, et al. Impact of coronary artery disease on left ventricular ejection fraction recovery following transcatheter aortic valve implantation. Catheterization and Cardiovascular Interventions. 2015;85(3):450-8. doi:10.1002/ccd.25632.	NO	patients without CAD diagnosis were included in analysis
66	Parikh PB, Weber-Fishkin S, George S, Kane J, Pyo R. Balloon Aortic Valvuloplasty With Same-Setting Complex Percutaneous Coronary Intervention in the TAVR Era: A Case Series. The Journal of invasive cardiology. 2021;33(6):E479-E82.	NO	Type Discrepancy (case series)
67	Khan M, Senguttuvan NB, Krishnamoorthy P, Vengrenyuk Y, Tang GHL, Sharma SK, et al. Coronary angiography and percutaneous coronary intervention after transcatheter aortic valve replacement with medtronic self-expanding prosthesis: Insights from correlations with computer tomography. International journal of cardiology. 2020;317:18-24. doi:10.1016/j.ijcard.2020.05.065.	NO	Outcome Discrepancy
68	Perrin N, Fassa A, Baroz A, Frangos C, Mock S, Frei A, et al. Complexity assessment and technical aspect of coronary angiogram and percutaneous coronary intervention following transcatheter aortic valve implantation. Cardiology Journal. 2022;29(2):197-204. doi:10.5603/CJ.a2020.0073.	NO	Outcome Discrepancy
69	Dewey TM, Brown DL, Herbert MA, Culica D, Smith CR, Leon MB, et al. Effect of Concomitant Coronary Artery Disease on Procedural and Late Outcomes of Transcatheter Aortic Valve Implantation. Annals of Thoracic Surgery. 2010;89(3):758-67. doi:10.1016/j.athoracsur.2009.12.033.	NO	Not related to PCI
70	Farhat S, El Sabbagh A, Al-Hijji M, Pierre K, Lugo-Fagundo NS, Sandoval Y, et al. Outcomes of Radial Versus Femoral Access in Patients With Severe Aortic Stenosis Undergoing Percutaneous Coronary Intervention Prior to Transcatheter Aortic Valve Replacement. The Journal of invasive cardiology. 2022;34(5):E356-E62.	NO	Intervention Discrepancy
71	Dagan M, Dawson LP, Stehli J, Koh JQS, Quine E, Stub D, et al. Periprocedural Myocardial Injury and Coronary Artery Disease in Patients Undergoing Transcatheter Aortic Valve Replacement. Cardiovascular Revascularization Medicine. 2022;35:8-15. doi:10.1016/j.carrev.2021.04.006.	NO	Intervention Discrepancy
72	Carmona A, Marchandot B, Severac F, Kibler M, Trimaille A, Heger J, et al. Impact of incomplete coronary revascularization on late ischemic and bleeding events after transcatheter aortic valve replacement. Journal of Clinical Medicine. 2020;9(7):1-15. doi:10.3390/JCM9072267.	NO	Intervention Discrepancy
73	Stefanini GG, Stortecky S, Cao D, Rat-Wirtzler J, O'Sullivan CJ, Gloekler S, et al. Coronary artery disease severity and aortic stenosis: Clinical outcomes according to SYNTAX score in patients undergoing transcatheter aortic valve implantation. European heart journal. 2014;35(37):2530-40. doi:10.1093/eurheartj/ehu074.	NO	Intervention Discrepancy
74	Shamekhi J, Stundl A, Weber M, Mellert F, Welz A, Grube E, et al. Impact of coronary artery disease in patients undergoing transfemoral transcatheter aortic valve implantation. International journal of cardiology. 2017;245:215-21. doi:10.1016/j.ijcard.2017.07.082.	NO	Intervention Discrepancy
75	Nunes RAB, Alves Da Costa LM, Scudeler TL, De Carvalho Cantarelli MJ, Castello H, De Figueiredo Oliveira GB, et al. Percutaneous coronary intervention or medical therapy in patients with severe aortic stenosis and coronary artery disease undergoing transcatheter aortic valve implantation: a real-world analysis using data from an international network. Coronary artery disease. 2023;34(2):134-7. do…	NO	Intervention Discrepancy
76	Franzone A, Stortecky S, Räber L, Heg D, Yamaji K, Piccolo R, et al. Effects of coronary artery disease in patients undergoing transcatheter aortic valve implantation: A study of age- and gender-matched cohorts. International journal of cardiology. 2017;243:150-5. doi:10.1016/j.ijcard.2017.05.071.	NO	Intervention Discrepancy
77	Goel SS, Agarwal S, Tuzcu EM, Ellis SG, Svensson LG, Zaman T, et al. Percutaneous coronary intervention in patients with severe aortic stenosis: Implications for transcatheter aortic valve replacement. Circulation. 2012;125(8):1005-13. doi:10.1161/CIRCULATIONAHA.111.039180.	NO	Intervention Discrepancy
78	Scarsini R, Pesarini G, Lunardi M, Piccoli A, Zanetti C, Cantone R, et al. Observations from a real-time, iFR-FFR "hybrid approach" in patients with severe aortic stenosis and coronary artery disease undergoing TAVI. Cardiovascular Revascularization Medicine. 2018;19(3):355-9. doi:10.1016/j.carrev.2017.09.019.	NO	Intervention Discrepancy
79	Puymirat E, Didier R, Eltchaninoff H, Lung B, Collet JP, Himbert D, et al. Impact of coronary artery disease in patients undergoing transcatheter aortic valve replacement: Insights from the FRANCE-2 registry. Clinical cardiology. 2017;40(12):1316-22. doi:10.1002/clc.22830.	NO	Intervention Discrepancy
80	Gautier M, Pepin M, Himbert D, Ducrocq G, Iung B, Dilly MP, et al. Impact of coronary artery disease on indications for transcatheter aortic valve implantation and on procedural outcomes. EuroIntervention : journal of EuroPCR in collaboration with the Working Group on Interventional Cardiology of the European Society of Cardiology. 2011;7(5):549-55. doi:10.4244/EIJV7I5A90.	NO	Intervention Discrepancy
81	Feldman D, Cao D, Sartori S, Zhang Z, Hengstenberg C, Tron C, et al. Impact of coronary artery disease on clinical outcomes after TAVR: Insights from the BRAVO-3 randomized trial. Catheterization and cardiovascular interventions : official journal of the Society for Cardiac Angiography & Interventions. 2023;101(6):1134-43. doi:10.1002/ccd.30647.	NO	Intervention Discrepancy
82	Chauhan D, Thawabi M, Haik N, Haik BJ, Chen C, Cohen M, et al. Impact of coronary artery disease on postoperative outcomes in patients undergoing Transcatheter Aortic Valve Replacement (TAVR): Is preoperative coronary revascularization necessary? Journal of Invasive Cardiology. 2016;28(12):E179-E84.	NO	Intervention Discrepancy
83	Van Mieghem NM, Van Der Boon RM, Faqiri E, Diletti R, Schultz C, Van Geuns RJ, et al. Complete revascularization is not a prerequisite for success in current transcatheter aortic valve implantation practice. JACC: Cardiovascular Interventions. 2013;6(8):867-75. doi:10.1016/j.jcin.2013.04.015.	NO	Intervention Discrepancy
84	Lunardi M, Scarsini R, Venturi G, Pesarini G, Pighi M, Gratta A, et al. Physiological Versus Angiographic Guidance for Myocardial Revascularization in Patients Undergoing Transcatheter Aortic Valve Implantation. Journal of the American Heart Association. 2019;8(22):e012618. doi:10.1161/JAHA.119.012618.	NO	Intervention Discrepancy
85	Unbehaun A, Pasic M, Dreysse S, Buz S, Kukucka M, Hetzer R, et al. Transcatheter aortic valve implantation and hybrid coronary artery revascularization: time to combine them. Innovations (Philadelphia, Pa). 2011;6(6):395-8. doi:10.1097/IMI.0b013e318246ea9c.	NO	Intervention Discrepancy
86	Stefanini GG, Cerrato E, Pivato CA, Joner M, Testa L, Rheude T, et al. Unplanned Percutaneous Coronary Revascularization After TAVR: A Multicenter International Registry. JACC: Cardiovascular Interventions. 2021;14(2):198-207. doi:10.1016/j.jcin.2020.10.031.	NO	Intervention Discrepancy
87	Chodór P, Wilczek K, Włoch Ł, Przybylski R, Głowacki J, Kukulski T, et al. Impact of coronary artery disease on outcomes of severe aortic stenosis treatment with transcatheter aortic valve implantation. Postepy w Kardiologii Interwencyjnej. 2019;15(2):1-9. doi:10.5114/aic.2019.84394.	NO	Intervention Discrepancy
88	Gasparetto V, Fraccaro C, Tarantini G, Buja P, D'Onofrio A, Yzeiraj E, et al. Safety and effectiveness of a selective strategy for coronary artery revascularization before transcatheter aortic valve implantation. Catheterization and Cardiovascular Interventions. 2013;81(2):376-83. doi:10.1002/ccd.24434.	NO	Intervention Discrepancy
89	Scarsini R, Venturi G, Pighi M, Lunardi M, Kotronias R, Del Sole PA, et al. Incomplete Functional Revascularization Is Associated With Adverse Clinical Outcomes After Transcatheter Aortic Valve Implantation. Cardiovascular Revascularization Medicine. 2022;42:47-52. doi:10.1016/j.carrev.2022.02.024.	NO	Control Discrepancy (no CAD)
90	Winter MP, Hofbauer TM, Bartko PE, Nitsche C, Koschutnik M, Kammerlander AA, et al. Clinical impact of pre-procedural percutaneous coronary intervention in low- and intermediate-risk transcatheter aortic valve replacement recipients. Journal of Personalized Medicine. 2021;11(7). doi:10.3390/jpm11070633.	NO	Control Discrepancy (FFR all PCI)
91	Conradi L, Seiffert M, Franzen O, Baldus S, Schirmer J, Meinertz T, et al. First experience with transcatheter aortic valve implantation and concomitant percutaneous coronary intervention. Clinical Research in Cardiology. 2011;100(4):311-6. doi:10.1007/s00392-010-0243-6.	NO	Control Discrepancy
92	Van Rosendael PJ, Van Der Kley F, Kamperidis V, Katsanos S, Al Amri I, Regeer M, et al. Timing of Staged Percutaneous Coronary Intervention Before Transcatheter Aortic Valve Implantation. American Journal of Cardiology. 2015;115(12):1727-32. doi:10.1016/j.amjcard.2015.03.019.	NO	Control Discrepancy
93	Kleczynski P, Dziewierz A, Bagienski M, Rzeszutko L, Sorysz D, Trebacz J, et al. Impact of Coronary Artery Disease Burden on 12-Month Mortality of Patients After Transcatheter Aortic Valve Implantation. Journal of interventional cardiology. 2016;29(4):375-81. doi:10.1111/joic.12308.	NO	Control Discrepancy
94	Gifft K, Brilakis E, Kumar A, Omran J, Enezate T. Transcatheter Aortic Valve Replacement in Patients with Coronary Chronic Total Occlusion. Cardiovascular revascularization medicine : including molecular interventions. 2020;21(6):741-4. doi:10.1016/j.carrev.2019.10.025.	NO	Control Discrepancy
95	Saia F, Palmerini T, Compagnone M, Battistini P, Moretti C, Taglieri N, et al. Coronary artery disease and reasonably incomplete coronary revascularization in high-risk patients undergoing transcatheter aortic valve implantation. Catheterization and Cardiovascular Interventions. 2020;95(1):19-27. doi:10.1002/ccd.28211.	NO	Control Discrepancy
96	Berkovitch A, Finkelstein A, Barbash IM, Fefer P, Maor E, Banai S, et al. Evaluation of coronary disease among patients undergoing transcatheter aortic valve implantation: propensity score matching analysis. Clinical Research in Cardiology. 2023;10.1007/s00392-023-02175-7. doi:10.1007/s00392-023-02175-7.	NO	Control Discrepancy
97	Kodra A, Basman C, Pirelli L, Wang D, Rahming H, Chaudhary R, et al. Short- and Mid-Term Outcomes of Complex and High-Risk Versus Standard Percutaneous Coronary Interventions in Patients Undergoing Transcatheter Aortic Valve Replacement. The Journal of invasive cardiology. 2023;35(2):E92-E8.	NO	Control Discrepancy
98	Htun WW, Grines C, Schreiber T. Feasibility of coronary angiography and percutaneous coronary intervention after transcatheter aortic valve replacement using a Medtronic self-expandable bioprosthetic valve. Catheterization and Cardiovascular Interventions. 2018;91(7):1339-44. doi:10.1002/ccd.27346.	NO	Outcome Discrepancy
99	Wang M, Song G, Zhang Q, Niu G, Ye Y, Luo T, et al. Clinical Application and Efficacy of Single-stage Percutaneous Coronary Intervention and Transcatheter Aortic Valve Replacement. Chinese Circulation Journal. 2021;36(9):846-51.	NO	Population Discrepancy
100	Simon IV, De Poli F, Couppie P, Uhry S, Heyer H, Morel O, et al. Challenges of coronary catheterization after TAVR. Annales de cardiologie et d'angeiologie. 2021;70(5):299-307. doi:10.1016/j.ancard.2021.08.008.	NO	not written in English
101	Butala NM, Bucholz EM, Kolte D, Elmariah S. Association of Hospital Inpatient Percutaneous Coronary Intervention Volume with Clinical Outcomes after Transcatheter Aortic Valve Replacement and Transcatheter Mitral Valve Repair. JAMA cardiology. 2020;5(4):464-8. doi:10.1001/jamacardio.2019.6093.	NO	Exposure Discrepancy (No PCI)
102	Alcázar MC, López Menéndez J, Stuart JRR, Castellanos LCM. In-hospital outcomes after PCI and TAVI versus combined aortic valve replacement and coronary surgery. Revista espanola de cardiologia (English ed). 2023;10.1016/j.rec.2023.02.015. doi:10.1016/j.rec.2023.02.015.	NO	surgery
103	Venturi G, Pighi M, Pesarini G, Ferrero V, Lunardi M, Castaldi G, et al. Contrast-Induced Acute Kidney Injury in Patients Undergoing TAVI Compared With Coronary Interventions. Journal of the American Heart Association. 2020;9(16). doi:10.1161/jaha.120.017194.	NO	NO TAVI
104	Keller LS, Panagides V, Mesnier J, Nuche J, Rodes-Cabau J. Percutaneous Coronary Intervention Pre-TAVR: current State of the Evidence. Current cardiology reports. 2022;24(8):1011‐20. doi:10.1007/s11886-022-01717-1.	NO	Type Discrepancy (review)
105	Cao D, Chiarito M, Pagnotta P, Reimers B, Stefanini GG. Coronary revascularisation in transcatheter aortic valve implantation candidates: Why, who, when? Interventional Cardiology: Reviews, Research, Resources. 2018;13(2):69-76. doi:10.15420/icr.2018:2:2.	NO	Type Discrepancy (review)
106	Patel HP, Kumar A, Thakkar S, Victor V, Shariff M, Doshi R, et al. Trend, demographics and outcomes of concurrent PCI with TAVR hospitalizations 2012-2018; an analysis from the National Inpatient Sample. Indian heart journal. 2021;73(6):760-2. doi:10.1016/j.ihj.2021.10.009.	NO	Type Discrepancy (report)
107	Witberg G, Zusman O, Codner P, Assali A, Kornowski R. Impact of Coronary Artery Revascularization Completeness on Outcomes of Patients With Coronary Artery Disease Undergoing Transcatheter Aortic Valve Replacement A Meta-Analysis of Studies Using the Residual SYNTAX Score (Synergy Between PCI With Taxus and Cardiac Surgery). Circulation-Cardiovascular Interventions. 2018;11(3). doi:10.1161/circin…	NO	Type Discrepancy (meta-analysis)
108	Kotronias RA, Scarsini R, Rajasundaram S, De Maria GL, Ciofani JL, Ribichini F, et al. Transcatheter Aortic Valve Replacement Influence on Coronary Hemodynamics: A Quantitative Meta-Analysis and Proposed Decision-Making Algorithm. Journal of Invasive Cardiology. 2020;32(1):37-40.	NO	Type Discrepancy (meta-analysis)
109	D'Ascenzo F, Verardi R, Visconti M, Conrotto F, Scacciatella P, Dziewierz A, et al. Independent impact of extent of coronary artery disease and percutaneous revascularization on 30-day and one-year mortality after TAVI: a meta-analysis of adjusted observational results. EuroIntervention : journal of EuroPCR in collaboration with the Working Group on Interventional Cardiology of the European Socie…	NO	Type Discrepancy (meta-analysis)
110	Halaby R, Giri J, Herrmann HC, Kobayashi TJ, Fiorilli P, Fanaroff AC, et al. Lack of Association Between Percutaneous Coronary Intervention and Transcatheter Aortic Valve Replacement Outcomes in New York Hospitals. Circulation: Cardiovascular Interventions. 2021;14(8):E010750. doi:10.1161/CIRCINTERVENTIONS.121.010750.	NO	Type Discrepancy (editorial)
111	Gupta A, Liao M, Smyth E, Vahl TP, Finn M, Fidlow K, et al. Bleeding Outcomes in Patients Undergoing Combined Percutaneous Coronary Interventions+Transcatheter Aortic Valve Replacement: Time for an Adjustment to the CathPCI Bleeding Model? Circulation Cardiovascular interventions. 2021;14(1):e009806. doi:10.1161/circinterventions.120.009806.	NO	Type Discrepancy (editorial)
112	Zubarevich A, Zhigalov K, Szczechowicz M, Thielmann M, Rabis M, Van den Eynde J, et al. Simultaneous transaortic transcatheter aortic valve implantation and off-pump coronary artery bypass: An effective hybrid approach. Journal of cardiac surgery. 2021;36(4):1226-31. doi:10.1111/jocs.15351.	NO	Not related to PCI
113	Wilkins B, Bielauskas G, Costa G, Fukutomi M, Søndergaard L, De Backer O. Percutaneous Transaxillary versus Surgically-Assisted Transsubclavian TAVR: A Single Center Experience. Structural Heart. 2021;5(1):79-84. doi:10.1080/24748706.2020.1849882.	NO	Not related to PCI
114	Westermann D, Ludwig S, Kalbacher D, Spink C, Linder M, Bhadra OD, et al. Prevention of coronary obstruction in patients at risk undergoing transcatheter aortic valve implantation: the Hamburg BASILICA experience. Clinical Research in Cardiology. 2021;110(12):1900-11. doi:10.1007/s00392-021-01881-4.	NO	Not related to PCI
115	Venturi G, Pighi M, Lunardi M, Mainardi A, Del Sole PA, Tavella D, et al. Contrast-Induced Nephropathy in Patients Undergoing Staged Versus Concomitant Transcatheter Aortic Valve Implantation and Coronary Procedures. Journal of the American Heart Association. 2021;10(15). doi:10.1161/jaha.120.020599.	NO	Not related to PCI
116	Vavuranakis M, Voudris V, Vrachatis DA, Thomopoulou S, Toutouzas K, Karavolias G, et al. Transcatheter Aortic Valve Implantation, Patient Selection Process and Procedure: Two Centres' Experience of the Intervention Without General Anaesthesia. Hellenic Journal of Cardiology. 2010;51(6):492-500.	NO	Not related to PCI
117	Thieme M, Moebius-Winkler S, Franz M, Baez L, Schulze CP, Butter C, et al. Interventional Treatment of Access Site Complications During Transfemoral TAVI: A Single Center Experience. Frontiers in Cardiovascular Medicine. 2021;8. doi:10.3389/fcvm.2021.725079.	NO	Not related to PCI
118	Tanaka A, Jabbour RJ, Testa L, Agnifili M, Ettori F, Fiorina C, et al. Incidence, Technical Safety, and Feasibility of Coronary Angiography and Intervention Following Self-expanding Transcatheter Aortic Valve Replacement. Cardiovascular Revascularization Medicine. 2019;20(5):371-5. doi:10.1016/j.carrev.2019.01.026.	NO	Not related to PCI
119	Stolker JM, Patel AY, Lim MJ, Hauptman PJ. Estimating the Adoption of Transcatheter Aortic Valve Replacement By US Interventional Cardiologists and Clinical Trialists. Clinical cardiology. 2013;36(11):691-7. doi:10.1002/clc.22202.	NO	Not related to PCI
120	So CY, Kang G, Villablanca PA, Lee JC, Frisoli TM, Wyman JF, et al. Procedural and Mid-Term Outcomes of Coronary Protection During Transcatheter Aortic Valve Replacement in Patients at Risk of Coronary Occlusion: Insight From a Single-Centre Retrospective Analysis. Cardiovascular Revascularization Medicine. 2021;27:7-13. doi:10.1016/j.carrev.2020.06.032.	NO	Not related to PCI
121	Sinning J-M, Horack M, Grube E, Gerckens U, Erbel R, Eggebrecht H, et al. The impact of peripheral arterial disease on early outcome after transcatheter aortic valve implantation: Results From the German Transcatheter Aortic Valve Interventions Registry. American heart journal. 2012;164(1):102-+. doi:10.1016/j.ahj.2012.04.016.	NO	Not related to PCI
122	Shoeib O, Burzotta F, Aurigemma C, Paraggio L, Viccaro F, Porto I, et al. Percutaneous transcatheter aortic valve replacement induces femoral artery shrinkage: angiographic evidence and predictors for a new side effect. Catheterization and Cardiovascular Interventions. 2018;91(5):938-44. doi:10.1002/ccd.27248.	NO	Not related to PCI
123	Schaefer U, Ho Y, Frerker C, Schewel D, Sanchez-Quintana D, Schofer J, et al. Direct Percutaneous Access Technique for Transaxillary Transcatheter Aortic Valve Implantation "The Hamburg Sankt Georg Approach". Jacc-Cardiovascular Interventions. 2012;5(5):477-86. doi:10.1016/j.jcin.2011.11.014.	NO	Not related to PCI
124	Russo JJ, Yuen T, Tan J, Willson AB, Gurvitch R. Assessment of Coronary Artery Obstruction Risk During Transcatheter Aortic Valve Replacement Utilising 3D-Printing. Heart Lung and Circulation. 2022;31(8):1134-43. doi:10.1016/j.hlc.2022.01.007.	NO	Not related to PCI
125	Rogers T, Greenspun BC, Weissman G, Torguson R, Craig P, Shults C, et al. Feasibility of Coronary Access and Aortic Valve Reintervention in Low-Risk TAVR Patients. Jacc-Cardiovascular Interventions. 2020;13(6):726-35. doi:10.1016/j.jcin.2020.01.202.	NO	Not related to PCI
126	Rigatelli G, Zuin M, Roncon L, Nanjiundappa A, Daggubati R. Real world coronary artery ostia full accessibility after last generation transcatheter aortic valve implantation. Asian Cardiovascular & Thoracic Annals. 2022;30(3):276-84. doi:10.1177/02184923211018041.	NO	Not related to PCI
127	Ribeiro HB, Webb JG, Makkar RR, Cohen MG, Kapadia SR, Kodali S, et al. Predictive factors, management, and clinical outcomes of coronary obstruction following transcatheter aortic valve implantation: Insights from a large multicenter registry. Journal of the American College of Cardiology. 2013;62(17):1552-62. doi:10.1016/j.jacc.2013.07.040.	NO	Not related to PCI
128	Pesarini G, Scarsini R, Zivelonghi C, Piccoli A, Gambaro A, Gottin L, et al. Functional Assessment of Coronary Artery Disease in Patients Undergoing Transcatheter Aortic Valve Implantation Influence of Pressure Overload on the Evaluation of Lesions Severity. Circulation-Cardiovascular Interventions. 2016;9(11). doi:10.1161/circinterventions.116.004088.	NO	Not related to PCI
129	Palmerini T, Chakravarty T, Saia F, Bruno AG, Bacchi-Reggiani ML, Marrozzini C, et al. Coronary Protection to Prevent Coronary Obstruction During TAVR: A Multicenter International Registry. JACC: Cardiovascular Interventions. 2020;13(6):739-47. doi:10.1016/j.jcin.2019.11.024.	NO	Not related to PCI
130	Ojeda S, González-Manzanares R, Jiménez-Quevedo P, Piñón P, Asmarats L, Amat-Santos I, et al. Coronary Obstruction After Transcatheter Aortic Valve Replacement: Insights From the Spanish TAVI Registry. JACC: Cardiovascular Interventions. 2023;16(10):1208-17. doi:10.1016/j.jcin.2023.03.024.	NO	Not related to PCI
131	Oh J-H, Kobayashi Y, Kang G, Nishi T, Willemink MJ, Fearon WF, et al. Distance between valvular leaflet and coronary ostium predicting risk of coronary obstruction during TAVR. Ijc Heart & Vasculature. 2021;37. doi:10.1016/j.ijcha.2021.100917.	NO	Not related to PCI
132	Nazir S, Ahuja KR, Donato A, Grande RD, Changal K, Gad MM, et al. Incidence, outcomes, and predictors of in-hospital acute coronary syndrome following endovascular transcatheter aortic valve replacement in the United States. Catheterization and Cardiovascular Interventions. 2020;96(5):E527-E34. doi:10.1002/ccd.28648.	NO	Not related to PCI
133	Nai Fovino L, Scotti A, Massussi M, Fabris T, Cardaioli F, Rodinò G, et al. Incidence and feasibility of coronary access after transcatheter aortic valve replacement. Catheterization and Cardiovascular Interventions. 2020;96(5):E535-E41. doi:10.1002/ccd.28720.	NO	Not related to PCI
134	Michail M, Thakur U, Comella A, Lim RY, Gupta V, Tan S, et al. Angiographic Functional Scoring of Coronary Artery Disease Predicts Mortality in PatientsWith Severe Aortic Stenosis Undergoing TAVR. Cardiovascular Revascularization Medicine. 2020;21(11):1336-42. doi:10.1016/j.carrev.2020.04.024.	NO	Not related to PCI
135	Meyhoefer J, Ahrens J, Neuss M, Hoelschermann F, Schau T, Butter C. Rotational angiography for preinterventional imaging in transcatheter aortic valve implantation. Catheterization and Cardiovascular Interventions. 2012;79(5):756-65. doi:10.1002/ccd.23217.	NO	Not related to PCI
136	Mercanti F, Rosseel L, Neylon A, Bagur R, Sinning JM, Nickenig G, et al. Chimney Stenting for Coronary Occlusion During TAVR: Insights From the Chimney Registry. JACC: Cardiovascular Interventions. 2020;13(6):751-61. doi:10.1016/j.jcin.2020.01.227.	NO	Not related to PCI
137	Mentias A, Desai MY, Saad M, Horwitz PA, Rossen JD, Panaich S, et al. Incidence and Outcomes of Acute Coronary Syndrome After Transcatheter Aortic Valve Replacement. JACC: Cardiovascular Interventions. 2020;13(8):938-50. doi:10.1016/j.jcin.2019.11.027.	NO	Not related to PCI
138	Mangieri A, Gallo F, Popolo Rubbio A, Casenghi M, Ancona M, Regazzoli D, et al. Outcome of Coronary Ostial Stenting to Prevent Coronary Obstruction During Transcatheter Aortic Valve Replacement. Circulation Cardiovascular interventions. 2020;13(6):e009017. doi:10.1161/circinterventions.120.009017.	NO	Not related to PCI
139	Lonborg J, Engstrom T, De Backer O, Sondergaard L. Percutaneous coronary intervention in patients undergoing transcatheter aortic valve implantation: too early to draw conclusions. EuroIntervention : journal of EuroPCR in collaboration with the Working Group on Interventional Cardiology of the European Society of Cardiology. 2018;14(5):e487-e9. doi:10.4244/eijv14i5a85.	NO	Not related to PCI
140	Li J, Patel SM, Nadeem F, Thakker P, Al-Kindi S, Thomas R, et al. Impact of residual coronary atherosclerosis on transfemoral transcatheter aortic valve replacement. Catheterization and Cardiovascular Interventions. 2019;93(3):545-52. doi:10.1002/ccd.27894.	NO	Not related to PCI
141	Kuzo N, Stähli BE, Erhart L, Anwer S, Schindler M, Kebernik J, et al. Outcome of Patients With Severe Aortic Stenosis and Normal Coronary Arteries Undergoing Transcatheter Aortic Valve Implantation. American Journal of Cardiology. 2021;143:89-96. doi:10.1016/j.amjcard.2020.12.030.	NO	Not related to PCI
142	Koren O, Patel V, Naami R, Naami E, Nagasaka T, Shechter A, et al. New adverse coronary events in valve-in-valve TAVR and native TAVR-A 2-year matched cohort. Frontiers in Cardiovascular Medicine. 2022;9. doi:10.3389/fcvm.2022.1004103.	NO	Not related to PCI
143	Kobayashi J, Shimahara Y, Fujita T, Kanzaki H, Amaki M, Hata H, et al. Early results of simultaneous transaortic transcatheter aortic valve implantation and total arterial off-pump coronary artery revascularization in high-risk patients. Circulation Journal. 2016;80(9):1946-50. doi:10.1253/circj.CJ-16-0329.	NO	Not related to PCI
144	Kitamura M, Majunke N, Holzhey D, Desch S, Hani AB, Krieghoff C, et al. Systematic use of intentional leaflet laceration to prevent TAVI-induced coronary obstruction: Feasibility and early clinical outcomes of the BASILICA technique. EuroIntervention : journal of EuroPCR in collaboration with the Working Group on Interventional Cardiology of the European Society of Cardiology. 2020;16(8):682-90. …	NO	Not related to PCI
145	Kim H, Lee SJ, Hong SJ, Shim CY, Ahn CM, Kim JS, et al. Clinical Outcomes of Transcatheter Aortic Valve Implantation for Native Aortic Valves in Patients with Low Coronary Heights. Yonsei medical journal. 2021;62(3):209-14. doi:10.3349/ymj.2021.62.3.209.	NO	Not related to PCI
146	Khodaei S, Garber L, Abdelkhalek M, Maftoon N, Emadi A, Keshavarz-Motamed Z. Reducing Long-Term Mortality Post Transcatheter Aortic Valve Replacement Requires Systemic Differentiation of Patient-Specific Coronary Hemodynamics. Journal of the American Heart Association. 2023;12(11). doi:10.1161/JAHA.123.029310.	NO	Not related to PCI
147	Khattab AA, Gloekler S, Sprecher B, Shakir S, Guerios E, Stortecky S, et al. Feasibility and outcomes of combined transcatheter aortic valve replacement with other structural heart interventions in a single session: A matched cohort study. Open heart. 2014;1(1). doi:10.1136/openhrt-2013-000014.	NO	Not related to PCI
148	Khan JM, Greenbaum AB, Babaliaros VC, Dvir D, Reisman M, McCabe JM, et al. BASILICA Trial: One-Year Outcomes of Transcatheter Electrosurgical Leaflet Laceration to Prevent TAVR Coronary Obstruction. Circulation: Cardiovascular Interventions. 2021;14(5):E010238. doi:10.1161/CIRCINTERVENTIONS.120.010238.	NO	Not related to PCI
149	Kedev S, Zafirovska B, Srbinovska-Kostovska E, Antov S, Nikolic A, Dzemali O, et al. Minimalistic Approach for Transcatheter Aortic Valve Implantation (TAVI): Open Vascular Vs. Fully Percutaneous Approach. Prilozi (Makedonska akademija na naukite i umetnostite Oddelenie za medicinski nauki). 2019;40(2):5-14. doi:10.2478/prilozi-2019-0009.	NO	Not related to PCI
150	Kahlert P, Al-Rashid F, Plicht B, Wild C, Westhoelter D, Hildebrandt H, et al. Myocardial injury during transfemoral transcatheter aortic valve implantation: an intracoronary Doppler and cardiac magnetic resonance imaging study. EuroIntervention : journal of EuroPCR in collaboration with the Working Group on Interventional Cardiology of the European Society of Cardiology. 2016;11(12):1401-8. doi:…	NO	Not related to PCI
151	Kadakia MB, Herrmann HC, Desai ND, Fox Z, Ogbara J, Anwaruddin S, et al. Factors Associated With Vascular Complications in Patients Undergoing Balloon-Expandable Transfemoral Transcatheter Aortic Valve Replacement via Open Versus Percutaneous Approaches. Circulation-Cardiovascular Interventions. 2014;7(4):570-+. doi:10.1161/circinterventions.113.001030.	NO	Not related to PCI
152	Jabbour RJ, Tanaka A, Finkelstein A, Mack M, Tamburino C, Van Mieghem N, et al. Delayed Coronary Obstruction After Transcatheter Aortic Valve Replacement. Journal of the American College of Cardiology. 2018;71(14):1513-24. doi:10.1016/j.jacc.2018.01.066.	NO	Not related to PCI
153	Hein-Rothweiler R, Jochheim D, Rizas K, Egger A, Theiss H, Bauer A, et al. Aortic annulus to left coronary distance as a predictor for persistent left bundle branch block after TAVI. Catheterization and Cardiovascular Interventions. 2017;89(4):E162-E8. doi:10.1002/ccd.26503.	NO	Not related to PCI
154	Gonçalves M, de Araújo Gonçalves P, Campante Teles R, de Sousa Almeida M, Félix de Oliveira A, Brito J, et al. Low Rate of Invasive Coronary Angiography Following Transcatheter Aortic Valve Implantation: Real-World Prospective Cohort Findings. Cardiovascular Revascularization Medicine. 2021;28:42-9. doi:10.1016/j.carrev.2020.07.030.	NO	Not related to PCI
155	Gandji W, Azarnoush K, Mulliez A, Innorta A, Farhat M, Combaret N, et al. Impact of transcatheter aortic valve implantation in the treatment of aortic valve disease after previous coronary artery bypass. Annales de cardiologie et d'angeiologie. 2016;65(1):7-14. doi:10.1016/j.ancard.2015.01.006.	NO	Not related to PCI
156	Eberhard M, Hinzpeter R, Schönenberger ALN, Euler A, Kuzo N, Reeve K, et al. Incremental prognostic value of coronary artery calcium score for predicting all-cause mortality after transcatheter aortic valve replacement. Radiology. 2021;301(1):105-12. doi:10.1148/radiol.2021204623.	NO	Not related to PCI
157	Denimal T, Delhaye C, Pierache A, Robin E, Modine T, Moussa M, et al. Feasibility and safety of transfemoral transcatheter aortic valve implantation performed with a percutaneous coronary intervention-like approach. Archives of Cardiovascular Diseases. 2021;114(8-9):537-49. doi:10.1016/j.acvd.2020.12.007.	NO	Not related to PCI
158	Dencker D, Taudorf M, Luk NHV, Nielsen MB, Kofoed KF, Schroeder TV, et al. Frequency and Effect of Access-Related Vascular Injury and Subsequent Vascular Intervention After Transcatheter Aortic Valve Replacement. American Journal of Cardiology. 2016;118(8):1244-50. doi:10.1016/j.amjcard.2016.07.045.	NO	Not related to PCI
159	Cremer PC, Khalaf S, Lou J, Rodriguez L, Cerqueira MD, Jaber WA. Stress positron emission tomography is safe and can guide coronary revascularization in high-risk patients being considered for transcatheter aortic valve replacement. Journal of nuclear cardiology. 2014;21(5):1001‐10. doi:10.1007/s12350-014-9928-y.	NO	Not related to PCI
160	Chieffo A, Giustino G, Spagnolo P, Panoulas VF, Montorfano M, Latib A, et al. Routine Screening of Coronary Artery Disease With Computed Tomographic Coronary Angiography in Place of Invasive Coronary Angiography in Patients Undergoing Transcatheter Aortic Valve Replacement. Circulation Cardiovascular interventions. 2015;8(7):e002025. doi:10.1161/circinterventions.114.002025.	NO	Not related to PCI
161	Chava S, Gentchos G, Abernethy A, Leavitt B, Terrien E, Dauerman HL. Routine CT angiography to detect severe coronary artery disease prior to transcatheter aortic valve replacement. Journal of thrombosis and thrombolysis. 2017;44(2):154-60. doi:10.1007/s11239-017-1521-1.	NO	Not related to PCI
162	Case BC, Yerasi C, Forrestal BJ, Musallam A, Chezar-Azerrad C, Hahm J, et al. Utility of Routine Invasive Coronary Angiography Prior to Transcatheter Aortic Valve Replacement. Cardiovascular Revascularization Medicine. 2021;26:1-5. doi:10.1016/j.carrev.2020.11.022.	NO	Not related to PCI
163	Brandt V, Schoepf UJ, Aquino GJ, Bekeredjian R, Varga-Szemes A, Emrich T, et al. Impact of machine-learning-based coronary computed tomography angiography-derived fractional flow reserve on decision-making in patients with severe aortic stenosis undergoing transcatheter aortic valve replacement. European Radiology. 2022;32(9):6008-16. doi:10.1007/s00330-022-08758-8.	NO	Not related to PCI
164	Boyer J, Bartoli A, Deharo P, Vaillier A, Ferrara J, Barral P-A, et al. Feasibility of Non-Invasive Coronary Artery Disease Screening with Coronary CT Angiography before Transcatheter Aortic Valve Implantation. Journal of Clinical Medicine. 2023;12(6). doi:10.3390/jcm12062285.	NO	Not related to PCI
165	Blumenstein J, Kim W-K, Liebetrau C, Gaede L, Kempfert J, Walther T, et al. Challenges of coronary angiography and intervention in patients previously treated by TAVI. Clinical Research in Cardiology. 2015;104(8):632-9. doi:10.1007/s00392-015-0824-5.	NO	Not related to PCI
166	Beska B, Manoharan D, Mohammed A, Das R, Edwards R, Zaman A, et al. Role of coronary angiogram before transcatheter aortic valve implantation. World journal of cardiology. 2021;13(8):361‐71. doi:10.4330/wjc.v13.i8.361.	NO	Not related to PCI
167	Batchelor W, Patel K, Hurt J, Totten J, Burroughs P, Smith G, et al. Incidence, Prognosis and Predictors of Major Vascular Complications and Percutaneous Closure Device Failure Following Contemporary Percutaneous Transfemoral Transcatheter Aortic Valve Replacement. Cardiovascular revascularization medicine : including molecular interventions. 2020;21(9):1065-73. doi:10.1016/j.carrev.2020.01.007.	NO	Not related to PCI
168	Barbanti M, Tamburino C. Optimisation of TAVI: is it mature enough to be defined as a PCI-like procedure? EuroIntervention : journal of EuroPCR in collaboration with the Working Group on Interventional Cardiology of the European Society of Cardiology. 2015;11:W110-W3.	NO	Not related to PCI
169	Barbanti M. Avoiding coronary occlusion and root rupture in TAVI - The role of Pre-procedural imaging and prosthesis selection. Interventional Cardiology: Reviews, Research, Resources. 2015;10(2):94-7. doi:10.15420/icr.2015.10.2.94.	NO	Not related to PCI
170	Ahad S, Wachter K, Rustenbach C, Stan A, Hill S, Schaüfele T, et al. Concomitant therapy: Off-pump coronary revascularization and transcatheter aortic valve implantation. Interactive cardiovascular and thoracic surgery. 2017;25(1):12-7. doi:10.1093/icvts/ivx029.	NO	Not related to PCI
171	Abramowitz Y, Chakravarty T, Jilaihawi H, Kashif M, Kazuno Y, Takahashi N, et al. Clinical impact of coronary protection during transcatheter aortic valve implantation: first reported series of patients. EuroIntervention : journal of EuroPCR in collaboration with the Working Group on Interventional Cardiology of the European Society of Cardiology. 2015;11(5):572-81. doi:10.4244/eijv11i5a112.	NO	Not related to PCI
172	Kim WK, Pellegrini C, Ludwig S, Möllmann H, Leuschner F, Makkar R, et al. Feasibility of Coronary Access in Patients With Acute Coronary Syndrome and Previous TAVR. JACC: Cardiovascular Interventions. 2021;14(14):1578-90. doi:10.1016/j.jcin.2021.05.007.	NO	Not related to PCI
173	Voudris KV, Wong SC, Kaple R, Kampaktsis PN, de Biasi AR, Weiss JS, et al. Transapical transcatheter aortic valve replacement in patients with or without prior coronary artery bypass graft operation. Journal of cardiothoracic surgery. 2016;11(1):158. doi:10.1186/s13019-016-0551-7.	NO	CABG population
174	Shimahara Y, Fukushima S, Kanzaki H, Asaumi Y, Amaki M, Kawamoto N, et al. Efficacy of Off-Pump Coronary Artery Bypass Grafting With Concomitant Transcatheter Aortic Valve Replacement. Heart Lung and Circulation. 2022;31(12):1666-76. doi:10.1016/j.hlc.2022.07.018.	NO	CABG population
175	Höllriegel R, Spindler A, Kiefer P, Woitek FJ, Leontyev S, Haussig S, et al. Outcome of patients with previous coronary artery bypass grafting and severe calcific aortic stenosis receiving transfemoral transcatheter aortic valve replacement. Catheterization and cardiovascular interventions : official journal of the Society for Cardiac Angiography & Interventions. 2020;96(2):E196-e203. doi:10.1002…	NO	CABG population
176	Vilalta V, Asmarats L, Ferreira-Neto AN, Maes F, de Freitas Campos Guimarães L, Couture T, et al. Incidence, Clinical Characteristics, and Impact of Acute Coronary Syndrome Following Transcatheter Aortic Valve Replacement. JACC: Cardiovascular Interventions. 2018;11(24):2523-33. doi:10.1016/j.jcin.2018.09.001.	NO	Type Discrepancy (report)
177	Tsai CT, Chang HH, Leu HB, Ling K, Chen IM, Chen PL, et al. Technical Characteristics and Feasibility of Coronary Angiography and Percutaneous Coronary Interventions Performed after Transcatheter Aortic Valve Replacement with Self-Expanding Valves. Acta Cardiologica Sinica. 2022;38(1):56-63. doi:10.6515/ACS.202201_38(1).20210731A.	NO	Type Discrepancy (report)
178	Faroux L, Campelo-Parada F, Munoz-Garcia E, Nombela-Franco L, Fischer Q, Donaint P, et al. Procedural Characteristics and Late Outcomes of Percutaneous Coronary Intervention in the Workup Pre-TAVR. Jacc-Cardiovascular Interventions. 2020;13(22):2601-13. doi:10.1016/j.jcin.2020.07.009.	NO	Type Discrepancy (report)
179	Tarantini G, Tang G, Fovino LN, Blackman D, Van Mieghem NM, Kim W-K, et al. Management of coronary artery disease in patients undergoing transcatheter aortic valve implantation. A clinical consensus statement from the European Association of Percutaneous Cardiovascular Interventions in collaboration with the ESC Working Group on Cardiovascular Surgery. EuroIntervention : journal of EuroPCR in col…	NO	consensus
180	Capodanno D. An expert consensus on STEMI networks; TAVI outcomes in younger inoperable patients; TEER in patients with mitral annulus calcification; temporal trends in clinical outcomes after PCI; ticagrelor monotherapy and DES type; final 5-year results of the AIDA trial; calcified nodules and in-stent restenosis; and more…. EuroIntervention : journal of EuroPCR in collaboration with the Workin…	NO	consensus
181	Zubarevich A, Szczechowicz M, Amanov L, Arjomandi Rad A, Osswald A, Torabi S, et al. Non-Inferiority of Sutureless Aortic Valve Replacement in the TAVR Era: David versus Goliath. Life-Basel. 2022;12(7). doi:10.3390/life12070979.	NO	Not related to PCI
182	Zisiopoulou M, Berkowitsch A, Seppelt P, Zeiher AM, Vasa-Nicotera M. A Novel Method to Predict Mortality and Length of Stay after Transfemoral Transcatheter Aortic Valve Implantation. Medicina (Kaunas, Lithuania). 2021;57(12). doi:10.3390/medicina57121332.	NO	Not related to PCI
183	Zhang Y, Xiong TY, Li YM, Huang FY, Peng Y, Li Q, et al. Variation of computed tomographic angiography-based fractional flow reserve after transcatheter aortic valve implantation. Eur Radiol. 2021;31(8):6220-9. doi:10.1007/s00330-021-08099-y.	NO	Not related to PCI
184	Zembala MO, Piegza J, Waclawski J, Hawranek M, Hilker M, Niklewski T, et al. Symetis Acurate Transapical Aortic Valve: the initial experience with a second generation of transcatheter aortic valve replacement device. Kardiologia polska. 2014;72(2):187-93. doi:10.5603/kp.2014.0029.	NO	Not related to PCI
185	Zahid S, Khalouf A, Hashem A, Salman F, Khan MZ, Ullah W, et al. Safety and Feasibility of Staged Versus Concomitant Transcatheter Edge-to-Edge Mitral Valve Repair After Transcatheter Aortic Valve Implantation. American Journal of Cardiology. 2023;192:109-15. doi:10.1016/j.amjcard.2023.01.037.	NO	Not related to PCI
186	Yu J, Wang W. Short- to mid-term outcomes after transcatheter aortic valve replacement in patients with ascending aorta dilation: a single-centre retrospective analysis. BMC cardiovascular disorders. 2023;23(1). doi:10.1186/s12872-023-03063-8.	NO	Not related to PCI
187	Yong ZY, Wiegerinck EMA, Van Dijk KB, Koch KT, Vis MM, Bouma BJ, et al. Predictors and prognostic value of myocardial injury during transcatheter aortic valve implantation. Circulation: Cardiovascular Interventions. 2012;5(3):415-23. doi:10.1161/CIRCINTERVENTIONS.111.964882.	NO	Not related to PCI
188	Yashima F, Hara M, Inohara T, Jinzaki M, Shimizu H, Fukuda K, et al. Statin therapy for patients with aortic stenosis who underwent transcatheter aortic valve implantation: a report from a Japanese multicentre registry. BMJ Open. 2021;11(6):e044319. doi:10.1136/bmjopen-2020-044319.	NO	Not related to PCI
189	Yamawaki M, Honda Y, Makino K, Nakano T, Iida Y, Yashima F, et al. Influence of polyvascular disease on clinical outcome in patients undergoing transcatheter aortic valve implantation via transfemoral access. PloS one. 2021;16(12):e0260385. doi:10.1371/journal.pone.0260385.	NO	Not related to PCI
190	Yamamoto M, Otsuka T, Shimura T, Yamaguchi R, Adachi Y, Kagase A, et al. Incidence, Timing, and Causes of Late Bleeding After TAVR in an Asian Cohort. JACC Asia. 2022;2(5):622-32. doi:10.1016/j.jacasi.2022.04.007.	NO	Not related to PCI
191	Yamamoto M, Mouillet G, Oguri A, Gilard M, Laskar M, Eltchaninoff H, et al. Effect of Body Mass Index on 30-and 365-Day Complication and Survival Rates of Transcatheter Aortic Valve Implantation (from the FRench Aortic National Core Valve and Edwards 2 FRANCE 2 Registry). American Journal of Cardiology. 2013;112(12):1932-7. doi:10.1016/j.amjcard.2013.08.022.	NO	Not related to PCI
192	Yamamoto M, Hayashida K, Mouillet G, Chevalier B, Meguro K, Watanabe Y, et al. Renal Function-Based Contrast Dosing Predicts Acute Kidney Injury Following Transcatheter Aortic Valve Implantation. Jacc-Cardiovascular Interventions. 2013;6(5):479-86. doi:10.1016/j.jcin.2013.02.007.	NO	Not related to PCI
193	Yakubov SJ, Adams DH, Watson DR, Reardon MJ, Kleiman NS, Heimansohn D, et al. 2-Year Outcomes After Iliofemoral Self-Expanding Transcatheter Aortic Valve Replacement in Patients With Severe Aortic Stenosis Deemed Extreme Risk for Surgery. Journal of the American College of Cardiology. 2015;66(12):1327-34. doi:10.1016/j.jacc.2015.07.042.	NO	Not related to PCI
194	Xu YN, Xiong TY, Li YJ, Liao YB, Zhao ZG, Wei X, et al. Balloon sizing during transcatheter aortic valve implantation Comparison of different valve morphologies. Herz. 2020;45(2):192-8. doi:10.1007/s00059-018-4714-2.	NO	Not related to PCI
195	Wynne DG, Rampat R, Trivedi U, de Belder A, Hill A, Hutchinson N, et al. Transradial Secondary Arterial Access for Transcatheter Aortic Valve Implantation: Experience and Limitations. Heart Lung and Circulation. 2015;24(7):682-5. doi:10.1016/j.hlc.2014.12.011.	NO	Not related to PCI
196	Witberg G, Tzalamouras V, Adams H, Patterson T, Roberts-Thomson R, Byrne J, et al. Routine Ultrasound or Fluoroscopy Use and Risk of Vascular/Bleeding Complications After Transfemoral TAVR. Jacc-Cardiovascular Interventions. 2020;13(12):1460-8. doi:10.1016/j.jcin.2020.03.047.	NO	Not related to PCI
197	Werner N, Zeymer U, Schneider S, Bauer T, Gerckens U, Linke A, et al. Incidence and Clinical Impact of Stroke Complicating Transcatheter Aortic Valve Implantation: Results From the German TAVI Registry. Catheterization and Cardiovascular Interventions. 2016;88(4):644-53. doi:10.1002/ccd.26612.	NO	Not related to PCI
198	Wendler O, Schymik G, Treede H, Baumgartner H, Dumonteil N, Neumann F-J, et al. SOURCE 3: 1-year outcomes post-transcatheter aortic valve implantation using the latest generation of the balloon-expandable transcatheter heart valve. European heart journal. 2017;38(36):2717-26. doi:10.1093/eurheartj/ehx294.	NO	Not related to PCI
199	Watanabe Y, Kozuma K, Ishikawa S, Hosogoe N, Isshiki T. Hyper-Response to Clopidogrel in Japanese Patients Undergoing Transcatheter Aortic Valve Implantation. International heart journal. 2016;57(2):190-7. doi:10.1536/ihj.15-290.	NO	Not related to PCI
200	Wassef AWA, Alnasser S, Rodes-Cabau J, Webb JG, Barbanti M, Liu Y, et al. Institutional experience and outcomes of transcatheter aortic valve replacement: Results from an international multicentre registry. International journal of cardiology. 2017;245:222-7. doi:10.1016/j.ijcard.2017.07.079.	NO	Not related to PCI
201	Wang M, Song G, Niu G, Ye Y, Wang Y, Luo T, et al. Feasibility of single-stage stent implantation following rotational atherectomy combined with TAVR. Chinese Journal of Cardiology. 2021;49(1):66-70. doi:10.3760/cma.j.cn112148-20200226-00129.	NO	Not related to PCI
202	Vyas R, Nazir S, Ahuja KR, Minhas AMK, Elzanaty A, Mir T, et al. Endovascular Transcatheter Aortic Valve Replacement Outcomes in Hypertrophic Cardiomyopathy: Insights from the National Inpatient Sample (2014-2018). Cardiology (Switzerland). 2023;148(3):289-92. doi:10.1159/000530043.	NO	Not related to PCI
203	Veulemans V, Afzal S, Ledwig P, Heiss C, Busch L, Sansone R, et al. Stent fractures after common femoral artery bail-out stenting due to suture device failure in TAVR. Vasa - European Journal of Vascular Medicine. 2018;47(5):393-401. doi:10.1024/0301-1526/a000712.	NO	Not related to PCI
204	Vendrik J, Vlastra W, van Mourik MS, Delewi R, Beijk MA, Lemkes J, et al. Early mobilisation after transfemoral transcatheter aortic valve implantation: results of the MobiTAVI trial. Netherlands heart journal. 2020;28(5):240‐8. doi:10.1007/s12471-020-01374-5.	NO	Not related to PCI
205	Van Mieghem NM, Tchetche D, Chieffo A, Dumonteil N, Messika-Zeitoun D, van der Boon RMA, et al. Incidence, Predictors, and Implications of Access Site Complications With Transfemoral Transcatheter Aortic Valve Implantation. American Journal of Cardiology. 2012;110(9):1361-7. doi:10.1016/j.amjcard.2012.06.042.	NO	Not related to PCI
206	Van Mieghem NM, Reardon MJ, Yakubov SJ, Heiser J, Merhi W, Windecker S, et al. Clinical outcomes of TAVI or SAVR in men and women with aortic stenosis at intermediate operative risk: a post hoc analysis of the randomised SURTAVI trial. EuroIntervention : journal of EuroPCR in collaboration with the Working Group on Interventional Cardiology of the European Society of Cardiology. 2020;16(10):833‐4…	NO	Not related to PCI
207	Van Mieghem NM, Nuis R-J, Tzikas A, Piazza N, Schultz C, Serruys PW, et al. Prevalence and prognostic implications of baseline anaemia in patients undergoing transcatheter aortic valve implantation. EuroIntervention : journal of EuroPCR in collaboration with the Working Group on Interventional Cardiology of the European Society of Cardiology. 2011;7(2):184-91. doi:10.4244/eijv7i2a32.	NO	Not related to PCI
208	Van Mieghem NM, Nuis RJ, Piazza N, Tzikas A, Ligthart J, Schultz C, et al. Vascular complications with transcatheter aortic valve implantation using the 18 Fr Medtronic CoreValve System: the Rotterdam experience. EuroIntervention : journal of EuroPCR in collaboration with the Working Group on Interventional Cardiology of the European Society of Cardiology. 2010;5(6):673‐9. doi:10.4244/EIJV5I6A111.	NO	Not related to PCI
209	Van Mieghem NM, Deeb GM, Søndergaard L, Grube E, Windecker S, Gada H, et al. Self-expanding Transcatheter vs Surgical Aortic Valve Replacement in Intermediate-Risk Patients: 5-Year Outcomes of the SURTAVI Randomized Clinical Trial. JAMA cardiology. 2022;7(10):1000‐8. doi:10.1001/jamacardio.2022.2695.	NO	Not related to PCI
210	van der Boon RMA, Chieffo A, Dumonteil N, Tchetche D, Van Mieghem NM, Buchanan GL, et al. Effect of Body Mass Index on Short- and Long-Term Outcomes After Transcatheter Aortic Valve Implantation. American Journal of Cardiology. 2013;111(2):231-6. doi:10.1016/j.amjcard.2012.09.022.	NO	Not related to PCI
211	van der Boon RM, Nuis RJ, Van Mieghem NM, Benitez LM, van Geuns RJ, Galema TW, et al. Clinical outcome following Transcatheter Aortic Valve Implantation in patients with impaired left ventricular systolic function. Catheterization and cardiovascular interventions : official journal of the Society for Cardiac Angiography & Interventions. 2012;79(5):702-10. doi:10.1002/ccd.23423.	NO	Not related to PCI
212	Uygur B, Celik O, Demir AR, Sahin AA, Guner A, Avci Y, et al. A simplified acute kidney injury predictor following transcatheter aortic valve implantation: ACEF score. Kardiologia polska. 2021;79(6):662-8. doi:10.33963/kp.15933.	NO	Not related to PCI
213	Ussia GP, Capodanno D, Barbanti M, Scarabelli M, Immè S, Cammalleri V, et al. Balloon aortic valvuloplasty for severe aortic stenosis as a bridge to high-risk transcatheter aortic valve implantation. Journal of Invasive Cardiology. 2010;22(4):161-6.	NO	Not related to PCI
214	Urena M, Mok M, Serra V, Dumont E, Nombela-Franco L, DeLarochelliere R, et al. Predictive Factors and Long-Term Clinical Consequences of Persistent Left Bundle Branch Block Following Transcatheter Aortic Valve Implantation With a Balloon-Expandable Valve. Journal of the American College of Cardiology. 2012;60(18):1743-52. doi:10.1016/j.jacc.2012.07.035.	NO	Not related to PCI
215	Unbehaun A, Pasic M, Drews T, Buz S, Dreysse S, Kukucka M, et al. New 29-mm Balloon-Expandable Prosthesis for Transcatheter Aortic Valve Implantation in Large Annuli. Annals of Thoracic Surgery. 2013;95(6):1982-90. doi:10.1016/j.athoracsur.2013.02.038.	NO	Not related to PCI
216	Tzeng Y-H, Wei J, Tsao T-P, Lee Y-T, Lee K-C, Liou H-R, et al. Computed Tomography-Determined Muscle Quality Rather Than Muscle Quantity Is a Better Determinant of Prolonged Hospital Length of Stay in Patients Undergoing Transcatheter Aortic Valve Implantation. Academic Radiology. 2020;27(3):381-8. doi:10.1016/j.acra.2019.05.007.	NO	Not related to PCI
217	Tse L, Bowering JB, Schwarz SK, Moore RL, Burns KD, Barr AM. Postoperative delirium following transcatheter aortic valve implantation: a historical cohort study. Canadian journal of anaesthesia = Journal canadien d'anesthesie. 2015;62(1):22-30. doi:10.1007/s12630-014-0254-2.	NO	Not related to PCI
218	Tousek P, Kocka V, Sulzenko J, Bednar F, Linkova H, Widimsky P. Pharmacodynamic Effect of Clopidogrel in Patients Undergoing Transcatheter Aortic Valve Implantation. Biomed Research International. 2013;2013. doi:10.1155/2013/386074.	NO	Not related to PCI
219	Toggweiler S, Leipsic J, Binder RK, Freeman M, Barbanti M, Heijmen RH, et al. Management of vascular access in transcatheter aortic valve replacement: Part 2: Vascular complications. JACC: Cardiovascular Interventions. 2013;6(8):767-76. doi:10.1016/j.jcin.2013.05.004.	NO	Not related to PCI
220	Thongprayoon C, Cheungpasitporn W, Mao MA, Srivali N, Kittanamongkolchai W, Harrison AM, et al. Persistent acute kidney injury following transcatheter aortic valve replacement. Journal of cardiac surgery. 2017;32(9):550-5. doi:10.1111/jocs.13200.	NO	Not related to PCI
221	Thompson MP, Hou H, Brescia AA, Pagani FD, Sukul D, McCullough JS, et al. Center Variability in Medicare Claims-Based Publicly Reported Transcatheter Aortic Valve Replacement Outcome Measures. Journal of the American Heart Association. 2021;10(21). doi:10.1161/jaha.121.021629.	NO	Not related to PCI
222	Thomas M, Schymik G, Walther T, Himbert D, Lefevre T, Treede H, et al. Thirty-Day Results of the SAPIEN Aortic Bioprosthesis European Outcome (SOURCE) Registry A European Registry of Transcatheter Aortic Valve Implantation Using the Edwards SAPIEN Valve. Circulation. 2010;122(1):62-U130. doi:10.1161/circulationaha.109.907402.	NO	Not related to PCI
223	Ternacle J, Faroux L, Alperi A, Muntané-Carol G, Delarochellière R, Paradis JM, et al. Impact of Left-Ventricular Dysfunction in Patients With High- and Low- Gradient Severe Aortic Stenosis Following Transcatheter Aortic Valve Replacement. The Canadian journal of cardiology. 2021;37(7):1103-11. doi:10.1016/j.cjca.2020.10.014.	NO	Not related to PCI
224	Tchetche D, Van der Boon RMA, Dumonteil N, Chieffo A, Van Mieghem NM, Farah B, et al. Adverse impact of bleeding and transfusion on the outcome post-transcatheter aortic valve implantation: Insights from the Pooled-RotterdAm-Milano-Toulouse In Collaboration Plus (PRAGMATIC Plus) initiative. American heart journal. 2012;164(3):402-9. doi:10.1016/j.ahj.2012.07.003.	NO	Not related to PCI
225	Tchetche D. The revolution of transcatheter aortic valve implantation. Journal of cardiovascular surgery. 2018;59(3):368‐9. doi:10.23736/S0021-9509.18.10383-1.	NO	Not related to PCI
226	Taniguchi Y, Sakakura K, Yuri K, Nomura Y, Tamanaha Y, Akashi N, et al. Appetite predicts clinical outcomes in high risk patients undergoing trans-femoral tavi. International heart journal. 2019;60(6):1350-7. doi:10.1536/ihj.19-258.	NO	Not related to PCI
227	Tamai K, Okamura S, Kitahara T, Minoji T, Takabatake H, Watanabe N, et al. Laparoscopic colectomy after transcatheter aortic valve implantation in an elderly patient with obstructive descending colon cancer and severe aortic stenosis: a case report. Surgical Case Reports. 2019;5. doi:10.1186/s40792-019-0662-1.	NO	Not related to PCI
228	Suzuki K, Koyanagi M, Shirai S, Chihara H, Ogura T, Kamata T, et al. "Tailor-made" Total Cerebral Protection during Transcatheter Aortic Valve Implantation. Neurologia Medico-Chirurgica. 2021;61(12):741-9. doi:10.2176/nmc.oa.2021-0005.	NO	Not related to PCI
229	Sudarsky D, Drutin Y, Kusniec F, Grosman-Rimon L, Lubovich A, Kinany W, et al. Acute Kidney Injury Following Transcatheter Aortic Valve Implantation: Association with Contrast Media Dosage and Contrast Media Based Risk Predication Models. Journal of Clinical Medicine. 2022;11(5). doi:10.3390/jcm11051181.	NO	Not related to PCI
230	Stortecky S, Buellesfeld L, Wenaweser P, Heg D, Pilgrim T, Khattab AA, et al. Atrial fibrillation and aortic stenosis: Impact on clinical outcomes among patients undergoing transcatheter aortic valve implantation. Circulation: Cardiovascular Interventions. 2013;6(1):77-84. doi:10.1161/CIRCINTERVENTIONS.112.000124.	NO	Not related to PCI
231	Staniloae C, Ibrahim H, Fuentes J, Gonzales C, Kapitman A, Vidal S, et al. Orbital Atherectomy of the Iliofemoral Arteries Facilitates Large-Bore Access Prior to Transfemoral Transcatheter Aortic Valve Replacement. The Journal of invasive cardiology. 2021;33(8):E586-E90.	NO	Not related to PCI
232	Stähli BE, Maier W, Corti R, Lüscher TF, Altwegg LA. Fractional flow reserve evaluation in patients considered for transfemoral transcatheter aortic valve implantation: A case series. Cardiology (Switzerland). 2012;123(4):234-9. doi:10.1159/000342780.	NO	Not related to PCI
233	Sinning JM, Hammerstingl C, Schueler R, Neugebauer A, Keul S, Ghanem A, et al. The prognostic value of acute and chronic troponin elevation after transcatheter aortic valve implantation. EuroIntervention : journal of EuroPCR in collaboration with the Working Group on Interventional Cardiology of the European Society of Cardiology. 2016;11(13):1522-9. doi:10.4244/eijy15m02_02.	NO	Not related to PCI
234	Sherwood MW, Vemulapalli S, Harrison JK, Dai D, Vora AN, Mack MJ, et al. Variation in post-TAVR antiplatelet therapy utilization and associated outcomes: Insights from the STS/ACC TVT Registry. American heart journal. 2018;204:9-16. doi:10.1016/j.ahj.2018.06.006.	NO	Not related to PCI
235	Sherif MA, Zahn R, Gerckens U, Sievert H, Eggebrecht H, Hambrecht R, et al. Effect of gender differences on 1-year mortality after transcatheter aortic valve implantation for severe aortic stenosis: Results from a multicenter real-world registry. Clinical Research in Cardiology. 2014;103(8):613-20. doi:10.1007/s00392-014-0690-6.	NO	Not related to PCI
236	Sharma V, Dey T, Sankaramangalam K, Alansari SAR, Williams L, Mick S, et al. Prognostically Significant Myocardial Injury in Patients Undergoing Transcatheter Aortic Valve Replacement. Journal of the American Heart Association. 2019;8(14). doi:10.1161/JAHA.118.011889.	NO	Not related to PCI
237	Sharma D, Ramsewak A, O'Conaire S, Manoharan G, Spence MS. Reducing radiation exposure during transcatheter aortic valve implantation (TAVI). Catheterization and Cardiovascular Interventions. 2015;85(7):1256-61. doi:10.1002/ccd.25363.	NO	Not related to PCI
238	Seoudy H, Lambers M, Winkler V, Dudlik L, Freitag-Wolf S, Frank J, et al. Elevated high-sensitivity troponin T levels at 1-year follow-up are associated with increased long-term mortality after TAVR. Clinical Research in Cardiology. 2021;110(3):421-8. doi:10.1007/s00392-020-01759-x.	NO	Not related to PCI
239	Seiffert M, Conradi L, Schirmer J, Reichenspurner H, Treedea H, Baldus S, et al. Severe intraprocedural complications after transcatheter aortic valve implantation: Calling for a heart team approach. European Journal of Cardio-thoracic Surgery. 2013;44(3):478-84. doi:10.1093/ejcts/ezt032.	NO	Not related to PCI
240	Segal A, Flugelman MY, Khader N, Rubinshtein R, Lavi I, Karmeli R, et al. Outcome of Stent Graft Implantation for Treatment of Access Site Bleeding After Transfemoral Transcatheter Aortic Valve Replacement. American journal of cardiology. 2017;120(3):456‐60. doi:10.1016/j.amjcard.2017.04.050.	NO	Not related to PCI
241	Sedaghat A, Al-Rashid F, Sinning JM, Wendt D, Thielmann M, Grube E, et al. Outcome in TAVI patients with symptomatic aortic stenosis not fulfilling PARTNER study inclusion criteria. Catheterization and Cardiovascular Interventions. 2015;86(6):1097-104. doi:10.1002/ccd.25950.	NO	Not related to PCI
242	Schymik G, Würth A, Bramlage P, Herbinger T, Heimeshoff M, Pilz L, et al. Long-term results of transapical versus transfemoral TAVI in a real world population of 1000 patients with severe symptomatic aortic stenosis. Circulation Cardiovascular interventions. 2015;8(1). doi:10.1161/circinterventions.113.000761.	NO	Not related to PCI
243	Schymik G, Herzberger V, Bergmann J, Bramlage P, Conzelmann LO, Wuerth A, et al. Evolution of transcatheter aortic valve implantation over 7 years: results of a prospective single-centre registry of 2000 patients in a large municipal hospital (TAVIK Registry). Bmj Open. 2018;8(10). doi:10.1136/bmjopen-2018-022574.	NO	Not related to PCI
244	Schoechlin S, Schulz U, Ruile P, Hein M, Eichenlaub M, Jander N, et al. Impact of high-sensitivity cardiac troponin T on survival and rehospitalization after transcatheter aortic valve replacement. Catheterization and cardiovascular interventions : official journal of the Society for Cardiac Angiography & Interventions. 2021;98(6):E881-e8. doi:10.1002/ccd.29781.	NO	Not related to PCI
245	Schindler M, Stöckli F, Brütsch R, Jakob P, Holy E, Michel J, et al. Postprocedural Troponin Elevation and Mortality After Transcatheter Aortic Valve Implantation. Journal of the American Heart Association. 2021;10(21):e020739. doi:10.1161/jaha.120.020739.	NO	Not related to PCI
246	Schaefer A, Schirmer J, Schofer N, Schneeberger Y, Deuschl F, Blankenberg S, et al. Transaxillary transcatheter aortic valve implantation utilizing a novel vascular closure device with resorbable collagen material: a feasibility study. Clinical Research in Cardiology. 2019;108(7):779-86. doi:10.1007/s00392-018-1407-z.	NO	Not related to PCI
247	Schaefer A, Sarwari H, Schofer N, Schneeberger Y, Westermann D, Schoen G, et al. TAVI in Patients with Mitral Annular Calcification and/or Mitral Stenosis. The Thoracic and cardiovascular surgeon. 2021;69(5):428-36. doi:10.1055/s-0039-1700966.	NO	Not related to PCI
248	Sathananthan J, Green P, Finn M, Wood DA, Lauck S, Crowley A, et al. Prognostic implications of baseline 6-min walk test performance in intermediate risk patients undergoing transcatheter aortic valve replacement. Catheterization and cardiovascular interventions : official journal of the Society for Cardiac Angiography & Interventions. 2021;97(1):E154-e60. doi:10.1002/ccd.28981.	NO	Not related to PCI
249	Sasaki K, Watanabe Y, Kozuma K, Kataoka A, Hioki H, Nagura F, et al. Comparison of long-term mortality in patients who underwent transcatheter aortic valve replacement with or without anti-atherosclerotic therapy. Heart and vessels. 2021;36(12):1892-902. doi:10.1007/s00380-021-01873-4.	NO	Not related to PCI
250	Sannino A, Szerlip M, Harrington K, Schiattarella GG, Grayburn PA. Comparison of Baseline Characteristics and Outcomes in Men Versus Women With Aortic Stenosis Undergoing Transcatheter Aortic Valve Implantation. American Journal of Cardiology. 2018;121(7):844-9. doi:10.1016/j.amjcard.2017.12.020.	NO	Not related to PCI
251	Sannino A, Potluri S, Pollock B, Filardo G, Gopal A, Stoler RC, et al. Impact of Mitral Stenosis on Survival in Patients Undergoing Isolated Transcatheter Aortic Valve Implantation. American Journal of Cardiology. 2019;123(8):1314-20. doi:10.1016/j.amjcard.2019.01.017.	NO	Not related to PCI
252	Salinas P, Moreno R, Lopez-Sendon JL. Transcatheter aortic valve implantation: Current status and future perspectives. World journal of cardiology. 2011;3(6):177-85. doi:10.4330/wjc.v3.i6.177.	NO	Not related to PCI
253	Saito Y, Lewis EE, Raval A, Gimelli G, Jacobson KM, Osaki S. The Prognosis of Elderly Patients with Aortic Stenosis after Transcatheter Aortic Valve Replacement. Internal medicine (Tokyo, Japan). 2021;60(4):517-23. doi:10.2169/internalmedicine.5047-20.	NO	Not related to PCI
254	Saito T, Yoshijima N, Hase H, Yashima F, Tsuruta H, Shimizu H, et al. Impact of beta blockers on patients undergoing transcatheter aortic valve replacement: The OCEAN-TAVI registry. Open heart. 2020;7(2). doi:10.1136/openhrt-2020-001269.	NO	Not related to PCI
255	Saha S, Peterss S, Mueller C, Deseive S, Sadoni S, Hausleiter J, et al. Cardiac surgery following transcatheter aortic valve replacement. European journal of cardio-thoracic surgery : official journal of the European Association for Cardio-thoracic Surgery. 2021;60(5):1149-55. doi:10.1093/ejcts/ezab217.	NO	Not related to PCI
256	Ryan N, Nombela-Franco L, Jiménez-Quevedo P, Biagioni C, Salinas P, Aldazábal A, et al. The Value of the SYNTAX Score II in Predicting Clinical Outcomes in Patients Undergoing Transcatheter Aortic Valve Implantation. Revista Espanola de Cardiologia. 2018;71(8):628-37. doi:10.1016/j.recesp.2017.10.008.	NO	Not related to PCI
257	Russo MJ, McCabe JM, Thourani VH, Guerrero M, Genereux P, Nguyen T, et al. Case Volume and Outcomes After TAVR With Balloon-Expandable Prostheses Insights From TVT Registry. Journal of the American College of Cardiology. 2019;73(4):427-40. doi:10.1016/j.jacc.2018.11.031.	NO	Not related to PCI
258	Romano M, Daprati A, Saitto G, Tizzano F, Le Houérou D, Donzeau-Gouge P, et al. Safety and effectiveness of a transaortic approach for TAVI: Procedural and midterm outcomes of 265 consecutive patients in a single centre. Interactive cardiovascular and thoracic surgery. 2020;30(3):400-7. doi:10.1093/icvts/ivz269.	NO	Not related to PCI
259	Robich MP, Iribarne A, Butzel D, DiScipio AW, Dauerman HL, Leavitt BJ, et al. Multicenter experience with valve-in-valve transcatheter aortic valve replacement compared with primary, native valve transcatheter aortic valve replacement. Journal of cardiac surgery. 2022;37(12):4382-8. doi:10.1111/jocs.17084.	NO	Not related to PCI
260	Ricco JB, Castagnet H, Christiaens L, Palazzo P, Lamy M, Mergy J, et al. Predictors of Early Stroke or Death in Patients Undergoing Transcatheter Aortic Valve Implantation. Journal of Stroke and Cerebrovascular Diseases. 2021;30(8). doi:10.1016/j.jstrokecerebrovasdis.2021.105912.	NO	Not related to PCI
261	Ribeiro HB, Nombela-Franco L, Munoz-Garcia AJ, Lemos PA, Amat-Santos I, Serra V, et al. Predictors and Impact of Myocardial Injury After Transcatheter Aortic Valve Replacement A Multicenter Registry. Journal of the American College of Cardiology. 2015;66(19):2075-88. doi:10.1016/j.jacc.2015.08.881.	NO	Not related to PCI
262	Ravindra VM, Mazur MD, Kumpati GS, Park MS, Patel AN, Tandar A, et al. Carotid Artery Stenosis in the Setting of Transcatheter Aortic Valve Replacement: Clinical and Technical Considerations of Carotid Stenting. World neurosurgery. 2016;86:194-8. doi:10.1016/j.wneu.2015.09.063.	NO	Not related to PCI
263	Quine EJ, Dagan M, William J, Nanayakkara S, Dawson LP, Duffy SJ, et al. Long-Term Outcomes Stratified by Body Mass Index in Patients Undergoing Transcatheter Aortic Valve Implantation. American Journal of Cardiology. 2020;137:77-82. doi:10.1016/j.amjcard.2020.09.039.	NO	Not related to PCI
264	Presbitero P, Iannetta L, Pagnotta P, Reimers B, Rossi ML, Zavalloni Parenti D, et al. Transcatheter aortic valve implantation in bicuspid anatomy: Procedural results with two different types of valves. Minerva cardioangiologica. 2018;66(2):129-35. doi:10.23736/S0026-4725.17.04531-5.	NO	Not related to PCI
265	Pommert NS, Zhang X, Puehler T, Seoudy H, Huenges K, Schoettler J, et al. Transcatheter Aortic Valve Implantation by Intercostal Access: Initial Experience with a No-Touch Technique. Journal of clinical medicine. 2023;12(16). doi:10.3390/jcm12165211.	NO	Not related to PCI
266	Pirelli L, Scheinerman JS, Brinster DR, Patel NC, Eltom A, Hemli JM, et al. Transinnominate approach for transcatheter aortic valve replacement: Single-centre experience of minimally invasive alternative access. European Journal of Cardio-thoracic Surgery. 2018;53(3):545-51. doi:10.1093/ejcts/ezx361.	NO	Not related to PCI
267	Pineda AM, Rymer J, Wang A, Banks AZ, Koweek LH, Plichta R, et al. Transcatheter aortic valve replacement for patients with severe bicuspid aortic stenosis. American heart journal. 2020;224:105-12. doi:10.1016/j.ahj.2020.02.003.	NO	Not related to PCI
268	Pilgrim T, Stortecky S, Tiefenthaler K, Windecker S, Heg D, O'Sullivan C, et al. Outcome of patients with severe aortic stenosis undergoing ad hoc transcatheter aortic valve implantation without invasive pre-evaluation. Kardiovaskulare Medizin. 2014;17(12):364-70.	NO	Not related to PCI
269	Patel SV, Jhamnani S, Patel P, Sonani R, Savani C, Patel N, et al. Influence of same-day admission on outcomes following transcatheter aortic valve replacement. Journal of cardiac surgery. 2016;31(10):608-16. doi:10.1111/jocs.12819.	NO	Not related to PCI
270	Park J-B, Hwang I-C, Lee W, Han J-K, Kim C-H, Lee S-P, et al. Quantified degree of eccentricity of aortic valve calcification predicts risk of paravalvular regurgitation and response to balloon post-dilation after self-expandable transcatheter aortic valve replacement. International journal of cardiology. 2018;259:60-8. doi:10.1016/j.ijcard.2017.12.052.	NO	Not related to PCI
271	Panoulas VF, Ruparelia N, Franks R, Sen S, Ariff B, Sutaria N, et al. The Impact of Gender on Outcomes Following Transcatheter Aortic Valve Implantation: True Effect or Bias? The Journal of heart valve disease. 2016;25(5):552-6.	NO	Not related to PCI
272	Panaich SS, Arora S, Patel N, Lahewala S, Agrawal Y, Patel NJ, et al. Etiologies and Predictors of 30-Day Readmission and In-Hospital Mortality During Primary and Readmission After Transcatheter Aortic Valve Implantation. American Journal of Cardiology. 2016;118(11):1705-11. doi:10.1016/j.amjcard.2016.08.052.	NO	Not related to PCI
273	Orvin K, Eisen A, Perl L, Zemer-Wassercug N, Codner P, Assali A, et al. Platelet reactivity in patients undergoing transcatheter aortic valve implantation. Journal of thrombosis and thrombolysis. 2016;42(1):11-8. doi:10.1007/s11239-015-1322-3.	NO	Not related to PCI
274	Omer MA, Smolderen K, Kennedy K, Elgendy IY, Kolte D, Jones PG, et al. Effect on 30-Day Readmissions after Early Versus Delayed Discharge after Uncomplicated Transcatheter Aortic Valve Implantation (from the Nationwide Readmissions Database). American Journal of Cardiology. 2020;125(1):100-6. doi:10.1016/j.amjcard.2019.09.040.	NO	Not related to PCI
275	Oestreicher S, Vella A, Muller O, Kirsch M, Eeckhout E, Fournier S, et al. Neurovascular Outcomes in Relation With Carotid Artery Stenosis in Patients Undergoing Transcatheter Aortic Valve Implantation. Journal of Invasive Cardiology. 2023;35(3):E136-+.	NO	Not related to PCI
276	Nuis R-JM, Van Mieghem NM, Tzikas A, Piazza N, Otten AM, Cheng J, et al. Frequency, Determinants, and Prognostic Effects of Acute Kidney Injury and Red Blood Cell Transfusion in Patients Undergoing Transcatheter Aortic Valve Implantation. Catheterization and Cardiovascular Interventions. 2011;77(6):881-9. doi:10.1002/ccd.22874.	NO	Not related to PCI
277	Nombela-Franco L, Ribeiro HB, Urena M, Pasian S, Allende R, Doyle D, et al. Incidence, predictive factors and haemodynamic consequences of acute stent recoil following transcatheter aortic valve implantation with a balloon-expandable valve. EuroIntervention : journal of EuroPCR in collaboration with the Working Group on Interventional Cardiology of the European Society of Cardiology. 2014;9(12):1…	NO	Not related to PCI
278	Nombela-Franco L, del Trigo M, Morrison-Polo G, Veiga G, Jimenez-Quevedo P, Altisent OA-J, et al. Incidence, Causes, and Predictors of Early (<= 30 Days) and Late Unplanned Hospital Readmissions After Transcatheter Aortic Valve Replacement. Jacc-Cardiovascular Interventions. 2015;8(13):1748-57. doi:10.1016/j.jcin.2015.07.022.	NO	Not related to PCI
279	Nijenhuis VJ, Ten Berg JM, Hengstenberg C, Lefèvre T, Windecker S, Hildick-Smith D, et al. Usefulness of Clopidogrel Loading in Patients Who Underwent Transcatheter Aortic Valve Implantation (from the BRAVO-3 Randomized Trial). American journal of cardiology. 2019;123(9):1494‐500. doi:10.1016/j.amjcard.2019.01.049.	NO	Not related to PCI
280	Nguyen TC, Keegan P, Nguyen S, Loyalka P, Kaneko T, Shah PB, et al. Balloon-Expandable Transcatheter Aortic Valve Replacement Outcomes by Procedure Location: Catheterization Laboratory Versus Operating Room. Cardiovascular Revascularization Medicine. 2020;21(2):149-54. doi:10.1016/j.carrev.2019.04.007.	NO	Not related to PCI
281	Nasso G, Santarpino G, Di Bari N, Fattouch K, Condello I, Moscarelli M, et al. Cardiac Surgery in Nonagenarians Following the TAVI/TMVI Era: A Multicenter 23-Year Comparative Analysis. Journal of Clinical Medicine. 2023;12(6). doi:10.3390/jcm12062177.	NO	Not related to PCI
282	Nascimbene A, Azpurua F, Livesay JJ, Fish RD, Krajcer Z. Transcatheter Aortic Valve Implantation Despite Challenging Vascular Access. Texas Heart Institute Journal. 2014;42(2):144-7.	NO	Not related to PCI
283	Nair RM, Chawla S, Verma B, Kumar S, Abou Hassan O, Ghimire B, et al. Impact of elevated left ventricular filling pressure on long-term outcomes after transcatheter aortic valve replacement. Open heart. 2022;9(1). doi:10.1136/openhrt-2022-002015.	NO	Not related to PCI
284	Naganuma T, Kawamoto H, Takagi K, Yabushita H, Mitomo S, Watanabe Y, et al. Can we perform rotational atherectomy in patients with severe aortic stenosis? Substudy from the OCEAN TAVI Registry. Cardiovascular revascularization medicine : including molecular interventions. 2017;18(5):356-60. doi:10.1016/j.carrev.2017.02.018.	NO	Not related to PCI
285	Myat A, Buckner L, Mouy F, Cockburn J, Baumbach A, Banning AP, et al. In-hospital stroke after transcatheter aortic valve implantation: A UK observational cohort analysis. Catheterization and Cardiovascular Interventions. 2021;97(4):E552-E9. doi:10.1002/ccd.29157.	NO	Not related to PCI
286	Mwipatayi BP, Picardo A, Masilonyane-Jones TV, Larbalestier R, Thomas S, Turner J, et al. Incidence and prognosis of vascular complications after transcatheter aortic valve implantation. Journal of vascular surgery. 2013;58(4):1028-+. doi:10.1016/j.jvs.2013.03.046.	NO	Not related to PCI
287	Muratori M, Fusini L, Tamborini G, Ghulam Ali S, Gripari P, Fabbiocchi F, et al. Mitral valve regurgitation in patients undergoing TAVI: Impact of severity and etiology on clinical outcome. International journal of cardiology. 2020;299:228-34. doi:10.1016/j.ijcard.2019.07.060.	NO	Not related to PCI
288	Muñoz-García AJ, Muñoz-García E, Alonso-Briales JH, Hernández-García JM. Atrioventricular Conduction Disorders After Transcatheter Aortic Valve Implantation. Revista Espanola de Cardiologia Suplementos. 2015;15:44-8. doi:10.1016/S1131-3587(15)30023-6.	NO	Not related to PCI
289	Mourikis P, Dannenberg L, Zako S, Helten C, M'Pembele R, Richter H, et al. Impact of Transcatheter Aortic Valve Implantation on Thrombin Generation and Platelet Function. Thrombosis and haemostasis. 2021;121(10):1310-6. doi:10.1055/s-0041-1725190.	NO	Not related to PCI
290	Morris JP, Cadogan D, Casserly IP. Intravascular lithotripsy-assisted balloon angioplasty to facilitate transfemoral transcatheter aortic valve implantation in a patient with coral reef aorta. Bmj Case Reports. 2021;14(3). doi:10.1136/bcr-2020-240876.	NO	Not related to PCI
291	Moretti C, D'Amico M, D'Ascenzo F, Colaci C, Salizzoni S, Tamburino C, et al. Impact on Prognosis of Periprocedural Bleeding after TAVI: Mid-Term Follow-Up of a Multicenter Prospective Study. Journal of interventional cardiology. 2014;27(3):293-9. doi:10.1111/joic.12115.	NO	Not related to PCI
292	Moat NE, Ludman P, de Belder MA, Bridgewater B, Cunningham AD, Young CP, et al. Long-term outcomes after transcatheter aortic valve implantation in high-risk patients with severe aortic stenosis: the U.K. TAVI (United Kingdom Transcatheter Aortic Valve Implantation) Registry. Journal of the American College of Cardiology. 2011;58(20):2130-8. doi:10.1016/j.jacc.2011.08.050.	NO	Not related to PCI
293	Miyazaki S, Agricola E, Panoulas VF, Slavich M, Giustino G, Miyazaki T, et al. Influence of baseline ejection fraction on the prognostic value of paravalvular leak after transcatheter aortic valve implantation. International journal of cardiology. 2015;190:277-81. doi:10.1016/j.ijcard.2015.04.190.	NO	Not related to PCI
294	Miura D, Yamada Y, Kusaba S, Nogami E, Yunoki J, Sakamoto Y, et al. Influence of preoperative serum creatinine level and intraoperative volume of contrast medium on the risk of acute kidney injury after transfemoral transcatheter aortic valve implantation: a retrospective observational study. Bmc Research Notes. 2019;12(1). doi:10.1186/s13104-019-4527-2.	NO	Not related to PCI
295	Minha Sa, Barbash IM, Magalhaes MA, Ben-Dor I, Okubagzi PG, Pendyala LK, et al. Outcome Comparison of African-American and Caucasian Patients with Severe Aortic Stenosis Subjected to Transcatheter Aortic Valve Replacement: A Single-Center Experience. Catheterization and Cardiovascular Interventions. 2015;85(4):640-7. doi:10.1002/ccd.25535.	NO	Not related to PCI
296	Millan X, Azzalini L, Khan R, Cournoyer D, Dorval J-F, Ibrahim R, et al. Efficacy of a balloon-expandable vascular access system in transfemoral TAVI patients. Catheterization and Cardiovascular Interventions. 2016;88(7):1145-52. doi:10.1002/ccd.26514.	NO	Not related to PCI
297	Michel J, Pellegrini C, Rheude T, von Scheidt M, Trenkwalder T, Elhmidi Y, et al. The Clinical Impact of Psoas Muscle Cross-Sectional Area on Medium-Term Mortality After Transcatheter Aortic Valve Implantation. Heart, lung & circulation. 2020;29(6):904-13. doi:10.1016/j.hlc.2019.05.095.	NO	Not related to PCI
298	Michail M, Cameron JN, Nerlekar N, Ihdayhid AR, McCormick LM, Gooley R, et al. Periprocedural Myocardial Injury Predicts Short- and Long-Term Mortality in Patients Undergoing Transcatheter Aortic Valve Replacement. Circulation-Cardiovascular Interventions. 2018;11(11). doi:10.1161/circinterventions.118.007106.	NO	Not related to PCI
299	Maurina M, Condello F, Mangieri A, Sanz-Sanchez J, Stefanini GG, Bongiovanni D, et al. Long term follow-up after balloon expandable covered stents implantation for management of transcatheter aortic valve replacement related vascular access complications. Catheterization and Cardiovascular Interventions. 2022;100(5):903-9. doi:10.1002/ccd.30385.	NO	Not related to PCI
300	Matsushita K, Marchandot B, Kibler M, Heger J, Peillex M, Trimaille A, et al. P2Y12 inhibition by clopidogrel increases adverse clinical events after transcatheter aortic valve replacement. International journal of cardiology. 2022;360:53-61. doi:10.1016/j.ijcard.2022.04.088.	NO	Not related to PCI
301	Mas-Peiro S, Papadopoulos N, Walther T, Zeiher AM, Fichtlscherer S, Vasa-Nicotera M. Nutritional risk index is a better predictor of early mortality than conventional nutritional markers after transcatheter aortic valve replacement: A prospective cohort study. Cardiology Journal. 2021;28(2):312-20. doi:10.5603/CJ.a2019.0038.	NO	Not related to PCI
302	Mas-Peiro S, Hoffmann J, Fichtlscherer S, Dorsheimer L, Rieger MA, Dimmeler S, et al. Clonal haematopoiesis in patients with degenerative aortic valve stenosis undergoing transcatheter aortic valve implantation. European heart journal. 2020;41(8):933-9. doi:10.1093/eurheartj/ehz591.	NO	Not related to PCI
303	Magri CJ, Chieffo A, Latib A, Montorfano M, Maisano F, Cioni M, et al. Red blood cell distribution width predicts one-year mortality following transcatheter aortic valve implantation. International journal of cardiology. 2014;172(2):456-7. doi:10.1016/j.ijcard.2013.12.216.	NO	Not related to PCI
304	Mach M, Hasan W, Andreas M, Winkler B, Weiss G, Adlbrecht C, et al. Evaluating the Association between Contrast Medium Dosage and Acute Kidney Injury in Transcatheter Aortic Valve Replacement Using Different Predictive Models. Journal of Clinical Medicine. 2020;9(11). doi:10.3390/jcm9113476.	NO	Not related to PCI
305	Maaranen P, Husso A, Tauriainen T, Lahtinen A, Valtola A, Ahvenvaara T, et al. Blood Transfusion and Outcome After Transfemoral Transcatheter Aortic Valve Replacement. Journal of cardiothoracic and vascular anesthesia. 2019;33(11):2949-59. doi:10.1053/j.jvca.2019.06.038.	NO	Not related to PCI
306	Ma GS, Wilkinson MJ, Reeves RR, Yeang C, DeMaria AN, Cotter B, et al. Lipoprotein(a) in Patients Undergoing Transcatheter Aortic Valve Replacement. Angiology. 2019;70(4):332-6. doi:10.1177/0003319719826461.	NO	Not related to PCI
307	Luo Z-R, Chen L-W, Qiu H-F. Does the "obesity paradox" exist after transcatheter aortic valve implantation? Journal of cardiothoracic surgery. 2022;17(1). doi:10.1186/s13019-022-01910-x.	NO	Not related to PCI
308	Lunardi M, Pighi M, Banning A, Reimers B, Castriota F, Tomai F, et al. Vascular complications after transcatheter aortic valve implantation: treatment modalities and long-term clinical impact. European Journal of Cardio-thoracic Surgery. 2022;61(4):934-41. doi:10.1093/ejcts/ezab499.	NO	Not related to PCI
309	Lüders F, Kaier K, Kaleschke G, Gebauer K, Meyborg M, Malyar NM, et al. Association of CKD with Outcomes Among Patients Undergoing Transcatheter Aortic Valve Implantation. Clinical journal of the American Society of Nephrology : CJASN. 2017;12(5):718-26. doi:10.2215/cjn.10471016.	NO	Not related to PCI
310	Lu H, Rotzinger D, Monney P, Muller O, Egea M, Grange M, et al. Prevalence and Prognostic Value of Mesenteric Artery Stenosis in Patients Undergoing Transcatheter Aortic Valve Implantation. Frontiers in Cardiovascular Medicine. 2022;9. doi:10.3389/fcvm.2022.750634.	NO	Not related to PCI
311	Loizzi F, Burattini O, Cafaro A, Spione F, Salemme L, Cioppa A, et al. Early acute kidney injury after transcatheter aortic valve implantation: predictive value of currently available risk scores. Hellenic Journal of Cardiology. 2023;70:19-27. doi:10.1016/j.hjc.2022.12.007.	NO	Not related to PCI
312	Liu L, Zhang J, Peng Y, Shi J, Qin C, Qian H, et al. Learning curve for transcatheter aortic valve replacement for native aortic regurgitation: Safety and technical performance study. Clinical cardiology. 2020;43(5):475-82. doi:10.1002/clc.23332.	NO	Not related to PCI
313	Linke A, Schlotter F, Haussig S, Woitek FJ, Stachel G, Adam J, et al. Gender-dependent association of diabetes mellitus with mortality in patients undergoing transcatheter aortic valve replacement. Clinical Research in Cardiology. 2019;108(1):39-47. doi:10.1007/s00392-018-1309-0.	NO	Not related to PCI
314	Lim Y, Gochuico CFS, D'Ascenzo F, Ho KW, Lin M-S, Gil IJN, et al. Assessing the Impact of Transcatheter Aortic Valve Implantation on Cardiac Catheterisation: A Multicentric Study. Heart Lung and Circulation. 2021;30(9):1397-405. doi:10.1016/j.hlc.2021.02.014.	NO	Not related to PCI
315	Lepidi S, Squizzato F, Fovino LN, D'Oria M, Badawy MR, Fraccaro C, et al. Prevalence and Prognostic Impact of Carotid Artery Disease in Patients Undergoing Transcatheter Aortic Valve Implantation. Annals of vascular surgery. 2022;84:61-8. doi:10.1016/j.avsg.2022.03.018.	NO	Not related to PCI
316	Lemes da Silva MV, Nunes Filho ACB, Rosa VEE, Caixeta A, Lemos Neto PA, Ribeiro HB, et al. Improvement of renal function after transcatheter aortic valve replacement in patients with chronic kidney disease. PloS one. 2021;16(5):e0251066. doi:10.1371/journal.pone.0251066.	NO	Not related to PCI
317	Lee YJ, Lee SJ, Hong SJ, Shim CY, Ahn CM, Kim JS, et al. Comparison of Transcatheter Aortic Valve Replacement between Self-Expanding versus Balloon-Expandable Valves in Patients with Small Aortic Annulus. Korean circulation journal. 2021;51(3). doi:10.4070/KCJ.2020.0409.	NO	Not related to PCI
318	Leclercq F, Choteau R, Cayla G, Chamard C, Lounes Y, Lattuca B, et al. Transcarotid versus transfemoral access in patients undergoing transcatheter aortic valve replacement with complex aortofemoral anatomy. Catheterization and cardiovascular interventions : official journal of the Society for Cardiac Angiography & Interventions. 2021;97(7):1452-9. doi:10.1002/ccd.29438.	NO	Not related to PCI
319	Laflamme M, Mazine A, Demers P, Lamarche Y, Ibrahim R, Asgar A, et al. Transcatheter Aortic Valve Implantation by the Left Axillary Approach: A Single-Center Experience. Annals of Thoracic Surgery. 2014;97(5):1549-54. doi:10.1016/j.athoracsur.2013.11.019.	NO	Not related to PCI
320	Kuneman JH, Butcher SC, Singh GK, Wang X, Hirasawa K, van der Kley F, et al. Prognostic Implications of Change in Left Ventricular Ejection Fraction After Transcatheter Aortic Valve Implantation. The American journal of cardiology. 2022;177:90-9. doi:10.1016/j.amjcard.2022.04.060.	NO	Not related to PCI
321	Kuck K-H, Bleiziffer S, Eggebrecht H, Ensminger S, Frerker C, Moellmann H, et al. Consensus paper of the German Cardiac Society (DGK) and the German Society for Thoracic and Cardiovascular Surgery (DGTHG) on transcatheter aortic valve implantation (TAVI) 2020. Zeitschrift Fur Herz Thorax Und Gefasschirurgie. 2020;34(3):194-213. doi:10.1007/s00398-020-00373-3.	NO	Not related to PCI
322	Kremneva LV, Gapon LI, Shalaev SV, Krasheninin DV. Acute Kidney Injury after Transcatheter Aortic Valve Implantation. Rational Pharmacotherapy in Cardiology. 2022;18(3):261-7. doi:10.20996/1819-6446-2022-06-10.	NO	Not related to PCI
323	Koskinas KC, Stortecky S, Franzone A, O'Sullivan CJ, Praz F, Zuk K, et al. Post-Procedural Troponin Elevation and Clinical Outcomes Following Transcatheter Aortic Valve Implantation. Journal of the American Heart Association. 2016;5(2). doi:10.1161/jaha.115.002430.	NO	Not related to PCI
324	Konigstein M, Havakuk O, Arbel Y, Finkelstein A, Ben-Assa E, Rubinow EL, et al. The Obesity Paradox in Patients Undergoing Transcatheter Aortic Valve Implantation. Clinical cardiology. 2015;38(2):76-81. doi:10.1002/clc.22355.	NO	Not related to PCI
325	Kolte D, Khera S, Sardar MR, Gheewala N, Gupta T, Chatterjee S, et al. Thirty-Day Readmissions After Transcatheter Aortic Valve Replacement in the United States Insights From the Nationwide Readmissions Database. Circulation-Cardiovascular Interventions. 2017;10(1). doi:10.1161/circinterventions.116.004472.	NO	Not related to PCI
326	Kolte D, Kennedy K, Wasfy JH, Jena AB, Elmariah S. Hospital variation in 30-day readmissions following transcatheter aortic valve replacement. Journal of the American Heart Association. 2021;10(10). doi:10.1161/JAHA.120.021350.	NO	Not related to PCI
327	Kolte D, Bhardwaj B, Lu M, Alu MC, Passeri JJ, Inglessis I, et al. Association Between Early Left Ventricular Ejection Fraction Improvement After Transcatheter Aortic Valve Replacement and 5-Year Clinical Outcomes. JAMA cardiology. 2022;7(9):934-44. doi:10.1001/jamacardio.2022.2222.	NO	Not related to PCI
328	Kodali S, Williams MR, Doshi D, Hahn RT, Humphries KH, Nkomo VT, et al. Sex-Specific Differences at Presentation and Outcomes Among Patients Undergoing Transcatheter Aortic Valve Replacement A Cohort Study. Annals of Internal Medicine. 2016;164(6):377-+. doi:10.7326/m15-0121.	NO	Not related to PCI
329	Kochman J, Rymuza B, Huczek Z, Koltowski L, Scislo P, Wilimski R, et al. Incidence, Predictors and Impact of Severe Periprocedural Bleeding According to VARC-2 Criteria on 1-Year Clinical Outcomes in Patients After Transcatheter Aortic Valve Implantation. International heart journal. 2016;57(1):35-40. doi:10.1536/ihj.15-195.	NO	Not related to PCI
330	Kneizeh K, Milzi A, Vogt F, Witte K, Marx N, Lehrke M, et al. Efficacy and Safety of Low-Dose Protamine in Reducing Bleeding Complications during TAVI: A Propensity-Matched Comparison. Journal of Clinical Medicine. 2023;12(13). doi:10.3390/jcm12134243.	NO	Not related to PCI
331	Kleczynski P, Dziewierz A, Bagienski M, Rzeszutko L, Sorysz D, Trebacz J, et al. Association between blood transfusions and 12-month mortality after transcatheter aortic valve implantation. International heart journal. 2017;58(1):50-5. doi:10.1536/ihj.16-131.	NO	Not related to PCI
332	Kim BG, Ko YG, Hong SJ, Ahn CM, Kim JS, Kim BK, et al. Impact of peripheral artery disease on early and late outcomes of transcatheter aortic valve implantation in patients with severe aortic valve stenosis. International journal of cardiology. 2018;255:206-11. doi:10.1016/j.ijcard.2017.11.065.	NO	Not related to PCI
333	Kibler M, Marchandot B, Messas N, Labreuche J, Vincent F, Grunebaum L, et al. Primary Hemostatic Disorders and Late Major Bleeding After Transcatheter Aortic Valve Replacement. Journal of the American College of Cardiology. 2018;72(18):2139-48. doi:10.1016/j.jacc.2018.08.2143.	NO	Not related to PCI
334	Khawaja MZ, Thomas M, Joshi A, Asrress KN, Wilson K, Bolter K, et al. The effects of VARC-defined acute kidney injury after transcatheter aortic valve implantation (TAVI) using the Edwards bioprosthesis. EuroIntervention : journal of EuroPCR in collaboration with the Working Group on Interventional Cardiology of the European Society of Cardiology. 2012;8(5):563-70. doi:10.4244/eijv8i5a87.	NO	Not related to PCI
335	Keller LS, Nuche J, Avvedimento M, Real C, Pasos JF, Paradis JM, et al. Angina in patients with severe aortic stenosis undergoing transcatheter aortic valve replacement. Revista espanola de cardiologia (English ed). 2023;10.1016/j.rec.2023.04.004. doi:10.1016/j.rec.2023.04.004.	NO	Not related to PCI
336	Kayama S, Aratake S, Sawamura S, Watanabe Y, Kozuma K. Medium and long-term prognosis of transcatheter aortic valve implantation from the perspective of left ventricular diastolic function. Cardiol J. 2019;26(1):29-35. doi:10.5603/CJ.a2018.0005.	NO	Not related to PCI
337	Karahan S, Okuyan E. Monocyte-to-high density lipoprotein cholesterol ratio as a predictor of mortality in patients with transcatheter aortic valve replacement. European review for medical and pharmacological sciences. 2021;25(16):5153-62. doi:10.26355/eurrev_202108_26529.	NO	Not related to PCI
338	Kapadia SR, Svensson LG, Roselli E, Schoenhagen P, Popovic Z, Alfirevic A, et al. Single center TAVR experience with a focus on the prevention and management of catastrophic complications. Catheterization and Cardiovascular Interventions. 2014;84(5):834-42. doi:10.1002/ccd.25356.	NO	Not related to PCI
339	Kaneko H, Hoelschermann F, Tambor G, Okamoto M, Neuss M, Butter C. Impact of N-terminal pro-B-type natriuretic peptide response on long-term prognosis after transcatheter aortic valve implantation for severe aortic stenosis and heart failure. Heart and vessels. 2019;34(5):777-83. doi:10.1007/s00380-018-1297-z.	NO	Not related to PCI
340	Kahlert P, Hildebrandt HA, Patsalis PC, Al-Rashid F, Janosi RA, Nensa F, et al. No protection of heart, kidneys and brain by remote ischemic preconditioning before transfemoral transcatheter aortic valve implantation: interim-analysis of a randomized single-blinded, placebo-controlled, single-center trial. International journal of cardiology. 2017;231:248‐54. doi:10.1016/j.ijcard.2016.12.005.	NO	Not related to PCI
341	Junquera L, Urena M, Munoz-Garcia A, Nombela-Franco L, Faurie B, Veiga-Fernandez G, et al. Secondary Femoral Access Hemostasis During Transcatheter Aortic Valve Replacement: Impact of Vascular Closure Devices. Journal of Invasive Cardiology. 2021;33(8):E604-E13.	NO	Not related to PCI
342	Junquera L, Kalavrouziotis D, Côté M, Dumont E, Paradis JM, DeLarochellière R, et al. Results of transcarotid compared with transfemoral transcatheter aortic valve replacement. The Journal of thoracic and cardiovascular surgery. 2022;163(1):69-77. doi:10.1016/j.jtcvs.2020.03.091.	NO	Not related to PCI
343	Julien HM, Stebbins A, Vemulapalli S, Nathan AS, Eneanya ND, Groeneveld P, et al. Incidence, Predictors, and Outcomes of Acute Kidney Injury in Patients Undergoing Transcatheter Aortic Valve Replacement: Insights From the Society of Thoracic Surgeons/American College of Cardiology National Cardiovascular Data Registry-Transcatheter Valve Therapy Registry. Circulation: Cardiovascular Interventions…	NO	Not related to PCI
344	Jochheim D, Schneider VS, Schwarz F, Kupatt C, Lange P, Reiser M, et al. Contrast-induced acute kidney injury after computed tomography prior to transcatheter aortic valve implantation. Clinical Radiology. 2014;69(10):1034-8. doi:10.1016/j.crad.2014.05.106.	NO	Not related to PCI
345	Jneid H, Farmer D, Kherallah RY, Paniagua D, Denktas A, Kar B, et al. Long-Term Outcomes of Veteran Patients After Transcatheter Aortic Valve Replacement. The Journal of invasive cardiology. 2021;33(9):E730-e7.	NO	Not related to PCI
346	Jimenez Diaz VA, Tello-Montoliu A, Moreno R, Cruz Gonzalez I, Baz Alonso JA, Romaguera R, et al. Assessment of Platelet REACtivity After Transcatheter Aortic Valve Replacement The REAC-TAVI Trial. Jacc-Cardiovascular Interventions. 2019;12(1):22-32. doi:10.1016/j.jcin.2018.10.005.	NO	Not related to PCI
347	Istrate M, Dregoesc MI, Bolboacă SD, Botiș C, Ștef A, Bindea DI, et al. The effect of the learning curve on paravalvular aortic regurgitation and mid-term mortality in transfemoral transcatheter aortic valve implantation. Echocardiography (Mount Kisco, NY). 2022;39(2):204-14. doi:10.1111/echo.15289.	NO	Not related to PCI
348	Islas F, Almeria C, Garcia-Fernandez E, Jimenez P, Nombela-Franco L, Olmos C, et al. Usefulness of Echocardiographic Criteria for Transcatheter Aortic Valve Implantation without Balloon Predilation: A Single-Center Experience. Journal of the American Society of Echocardiography. 2015;28(4):423-9. doi:10.1016/j.echo.2015.01.003.	NO	Not related to PCI
349	Imnadze G, Hofmann S, Billion M, Ferdosi A, Kowalski M, Rajab E, et al. Clinical value of the 20% logistic EuroSCORE cut-off for selecting TAVI candidates: a single-centre cohort study analysis. Open heart. 2020;7(1):e001194. doi:10.1136/openhrt-2019-001194.	NO	Not related to PCI
350	Imnadze G, Franz N, Hofmann S, Kowalski M, Billion M, Ferdosi A, et al. Benefits of "Best for Groin" Strategy Leading to a Transapical TAVI Dominance. The Thoracic and cardiovascular surgeon. 2015;63(6):487-92. doi:10.1055/s-0035-1549355.	NO	Not related to PCI
351	Iacovelli F, Pignatelli A, Cafaro A, Stabile E, Salemme L, Cioppa A, et al. Impact of contrast medium osmolality on the risk of acute kidney injury after transcatheter aortic valve implantation: insights from the Magna Graecia TAVI registry. International journal of cardiology. 2021;329:56-62. doi:10.1016/j.ijcard.2020.12.049.	NO	Not related to PCI
352	Humphries KH, Toggweiler S, Rods-Cabau J, Nombela-Franco L, Dumont E, Wood DA, et al. Sex differences in mortality after transcatheter aortic valve replacement for severe aortic stenosis. Journal of the American College of Cardiology. 2012;60(10):882-6. doi:10.1016/j.jacc.2012.05.009.	NO	Not related to PCI
353	Hulman M, Bena M, Artemiou P, Gasparovic I, Hudec V. Transaortic approach for transcatheter aortic valve replacement with other concomitant cardiac procedures in high-risk patients. Journal of cardiac surgery. 2016;31(8):493-7. doi:10.1111/jocs.12796.	NO	Not related to PCI
354	Huded CP, Youmans QR, Puthumana JJ, Sweis RN, Ricciardi MJ, Malaisrie SC, et al. Lack of Association Between Extracranial Carotid and Vertebral Artery Disease and Stroke After Transcatheter Aortic Valve Replacement. The Canadian journal of cardiology. 2016;32(12):1419-24. doi:10.1016/j.cjca.2016.03.010.	NO	Not related to PCI
355	Huczek Z, Kochman J, Grygier M, Parma R, Scislo P, Wilimski R, et al. Pre-procedural dual antiplatelet therapy and bleeding events following transcatheter aortic valve implantation (TAVI). Thrombosis research. 2015;136(1):112-7. doi:10.1016/j.thromres.2015.05.004.	NO	Not related to PCI
356	Howard TM, Cantey EP, Abutaleb AA, Ricciardi MJ, Sweis RN, Pham DT, et al. Transcatheter Aortic Valve Replacement Outcomes Based on the Presence of Chronic Total Occlusion. Cardiovascular Revascularization Medicine. 2020;21(10):1305-10. doi:10.1016/j.carrev.2020.03.014.	NO	Not related to PCI
357	Hossain R, Chelala L, Sleilaty G, Amin S, Vairavamurthy J, Chen R, et al. Preprocedure CT Findings of Right Heart Failure as a Predictor of Mortality After Transcatheter Aortic Valve Replacement. AJR American journal of roentgenology. 2021;216(1):57-65. doi:10.2214/ajr.20.22894.	NO	Not related to PCI
358	Hioki H, Watanabe Y, Kozuma K, Nara Y, Kawashima H, Kataoka A, et al. Pre-procedural dual antiplatelet therapy in patients undergoing transcatheter aortic valve implantation increases risk of bleeding. Heart. 2017;103(5):361-7. doi:10.1136/heartjnl-2016-309735.	NO	Not related to PCI
359	Hernández-Enríquez M, Chollet T, Bataille V, Campelo-Parada F, Boudou N, Bouisset F, et al. Comparison of the Frequency of Thrombocytopenia After Transfemoral Transcatheter Aortic Valve Implantation Between Balloon-Expandable and Self-Expanding Valves. The American journal of cardiology. 2019;123(7):1120-6. doi:10.1016/j.amjcard.2018.12.036.	NO	Not related to PCI
360	Hemmann K, Sirotina M, De Rosa S, Ehrlich JR, Fox H, Weber J, et al. The STS score is the strongest predictor of long-term survival following transcatheter aortic valve implantation, whereas access route (transapical versus transfemoral) has no predictive value beyond the periprocedural phase. Interactive cardiovascular and thoracic surgery. 2013;17(2):359-64. doi:10.1093/icvts/ivt132.	NO	Not related to PCI
361	Hayashidaa K, Romanob M, Lefèvrea T, Chevaliera B, Fargeb A, Hovassea T, et al. The transaortic approach for transcatheter aortic valve implantation: A valid alternative to the transapical access in patients with no peripheral vascular option. A single center experience. European Journal of Cardio-thoracic Surgery. 2013;44(4):692-700. doi:10.1093/ejcts/ezt037.	NO	Not related to PCI
362	Hardisky D, Vijayakumar A, Whitson BA, Lilly SM, Boudoulas KD, Vallely MP. Concomitant anaortic OPCAB and transfemoral TAVR for high-risk patients: A case series. Journal of cardiac surgery. 2022;37(11):3935-42. doi:10.1111/jocs.16838.	NO	Not related to PCI
363	Hameed I, Oakley CT, Hameed NUF, Jiang Y, Naeem N, Morsi M, et al. Peripheral access size evaluation in transfemoral transcatheter aortic valve replacement. Journal of cardiac surgery. 2022;37(4):801-7. doi:10.1111/jocs.16293.	NO	Not related to PCI
364	Halapas A, Kapelouzou A, Chrissoheris M, Pattakos G, Cokkinos DV, Spargias K. The effect of Remote Ischemic Preconditioning (RIPC) on myocardial injury and inflammation in patients with severe aortic valve stenosis undergoing Transcatheter Aortic Valve Replacement (TAVI). Hellenic Journal of Cardiology. 2021;62(6):423-8. doi:10.1016/j.hjc.2021.02.003.	NO	Not related to PCI
365	Guerreiro C, Ferreira PC, Teles RC, Braga P, Canas da Silva P, Patrício L, et al. Short and long-term clinical impact of transcatheter aortic valve implantation in Portugal according to different access routes: Data from the Portuguese National Registry of TAVI. Revista portuguesa de cardiologia. 2020;39(12):705-17. doi:10.1016/j.repc.2020.02.014.	NO	Not related to PCI
366	Guedeney P, Chieffo A, Snyder C, Mehilli J, Petronio AS, Claessen BE, et al. Impact of Baseline Atrial Fibrillation on Outcomes Among Women Who Underwent Contemporary Transcatheter Aortic Valve Implantation (from the Win-TAVI Registry). The American journal of cardiology. 2018;122(11):1909-16. doi:10.1016/j.amjcard.2018.08.036.	NO	Not related to PCI
367	Griese DP, Reents W, Kerber S, Diegeler A, Babin-Ebell J. Emergency Cardiac Surgery During Transfemoral and Transapical Transcatheter Aortic Valve Implantation: Incidence, Reasons, Management, and Outcome of 411 Patients From a Single Center. Catheterization and Cardiovascular Interventions. 2013;82(5):E726-E33. doi:10.1002/ccd.25049.	NO	Not related to PCI
368	Griese DP, Reents W, Diegeler A, Kerber S, Babin-Ebell J. Simple, effective and safe vascular access site closure with the double-ProGlide preclose technique in 162 patients receiving transfemoral transcatheter aortic valve implantation. Catheterization and Cardiovascular Interventions. 2013;82(5):E734-E41. doi:10.1002/ccd.25053.	NO	Not related to PCI
369	Gotzmann M, Lindstaedt M, Bojara W, Muegge A, Germing A. Hemodynamic results and changes in myocardial function after transcatheter aortic valve implantation. American heart journal. 2010;159(5):926-32. doi:10.1016/j.ahj.2010.02.030.	NO	Not related to PCI
370	Goebel N, Baumbach H, Ahad S, Voehringer M, Hill S, Albert M, et al. Transcatheter Aortic Valve Replacement: Does Kidney Function Affect Outcome? Annals of Thoracic Surgery. 2013;96(2):507-12. doi:10.1016/j.athoracsur.2013.04.035.	NO	Not related to PCI
371	Giordano A, Corcione N, Ferraro P, Morello A, Conte S, Testa L, et al. Comparison of ProGlide vs. Prostar in patients undergoing transcatheter aortic valve implantation. Minerva cardioangiologica. 2019;67(6):443-9. doi:10.23736/s0026-4725.19.05071-0.	NO	Not related to PCI
372	Giordano A, Corcione N, Ferraro P, Bedogni F, Testa L, Sardella G, et al. Outcome of Patients Undergoing Transcatheter Aortic Valve Implantation After Prior Balloon Aortic Valvuloplasty. Journal of Invasive Cardiology. 2018;30(10):380-+.	NO	Not related to PCI
373	Giannini F, Latib A, Jabbour RJ, Slavich M, Benincasa S, Chieffo A, et al. The ratio of contrast volume to glomerular filtration rate predicts acute kidney injury and mortality after transcatheter aortic valve implantation. Cardiovascular revascularization medicine : including molecular interventions. 2017;18(5):349-55. doi:10.1016/j.carrev.2017.02.011.	NO	Not related to PCI
374	Garot P, Neylon A, Morice MC, Tamburino C, Bleiziffer S, Thiele H, et al. Bleeding risk differences after TAVR according to the ARC-HBR criteria: insights from SCOPE 2. EuroIntervention : journal of EuroPCR in collaboration with the Working Group on Interventional Cardiology of the European Society of Cardiology. 2022;18(6):503‐13. doi:10.4244/EIJ-D-21-01048.	NO	Not related to PCI
375	Fusini L, Mirea O, Tamborini G, Muratori M, Gripari P, Cefalù C, et al. Incidence and severity of atherosclerotic cardiovascular artery disease in patients undergoing TAVI. The international journal of cardiovascular imaging. 2015;31(5):975-85. doi:10.1007/s10554-015-0651-9.	NO	Not related to PCI
376	Francisco ARG, Menezes MN, Ferreira PC, Jorge C, Silva D, de Oliveira EI, et al. Balloon aortic valvuloplasty in the transcatheter aortic valve implantation era: A single-center registry. Revista portuguesa de cardiologia. 2017;36(4):251-6. doi:10.1016/j.repc.2016.09.016.	NO	Not related to PCI
377	Fortmeier V, Rudolph TK. [Follow up Management after Transcatheter Aortic Valve Implantation]. Deutsche medizinische Wochenschrift (1946). 2022;147(16):1047-55. doi:10.1055/a-1562-7039.	NO	Not related to PCI
378	Forrest JK, Adams DH, Popma JJ, Reardon MJ, Deeb GM, Yakubov SJ, et al. Transcatheter Aortic Valve Replacement in Women Versus Men (from the US CoreValve Trials). The American journal of cardiology. 2016;118(3):396-402. doi:10.1016/j.amjcard.2016.05.013.	NO	Not related to PCI
379	Fischer-Rasokat U, Renker M, Bänsch C, Weferling M, Liebetrau C, Herrmann E, et al. Effects of Statins After Transcatheter Aortic Valve Implantation in Key Patient Populations. Journal of cardiovascular pharmacology. 2021;78(5):e669-e74. doi:10.1097/fjc.0000000000001114.	NO	Not related to PCI
380	Fava C, Caponi G, Valdivieso L, Lev G, Gamboa P, Fraguas H, et al. High Self-expandable Valve Implantation with the Cusp-Overlap Technique, a Strategy to Reduce the Need for Pacemaker in Transcatheter Aortic Valve Implantation. 30-day Outcome. Revista Argentina de Cardiologia. 2022;90(2):112-9. doi:10.7775/rac.es.v90.i2.20481.	NO	Not related to PCI
381	Faroux L, Lhermusier T, Vincent F, Nombela-Franco L, Tchétché D, Barbanti M, et al. ST-Segment Elevation Myocardial Infarction Following Transcatheter Aortic Valve Replacement. Journal of the American College of Cardiology. 2021;77(17):2187-99. doi:10.1016/j.jacc.2021.03.014.	NO	Not related to PCI
382	Farhan S, Stachel G, Desch S, Kurz T, Feistritzer HJ, Hartung P, et al. Impact of moderate or severe left ventricular outflow tract calcification on clinical outcomes of patients with severe aortic stenosis undergoing transcatheter aortic valve implantation with self- and balloon-expandable valves: a post hoc analysis from the SOLVE-TAVI trial. EuroIntervention : journal of EuroPCR in collaborati…	NO	Not related to PCI
383	Evangelista A, González-Alujas T, Cuellar H, Gutiérrez L. The Role of Imaging Techniques in TAVI. Does the Technique Used Influence Outcomes? Revista Espanola de Cardiologia Suplementos. 2015;15:10-6. doi:10.1016/S1131-3587(15)30019-4.	NO	Not related to PCI
384	Escárcega RO, Lipinski MJ, Magalhaes MA, Baker NC, Minha S, Okubagzi PG, et al. Impact of blood transfusions on short- and long-term mortality in patients who underwent transcatheter aortic valve implantation. American Journal of Cardiology. 2015;115(1):93-9. doi:10.1016/j.amjcard.2014.09.046.	NO	Not related to PCI
385	Erez A, Segev A, Medvedofsky D, Fefer P, Raanani E, Goldenberg I, et al. Factors affecting survival in men versus women following transcatheter aortic valve implantation. The American journal of cardiology. 2014;113(4):701-5. doi:10.1016/j.amjcard.2013.10.047.	NO	Not related to PCI
386	Elmously A, Gray KD, Truong QA, Burshtein A, Wong SC, de Biasi AR, et al. Aortic Angulation Does Not Impact Outcomes in Self-Expandable or Balloon-Expandable Transcatheter Aortic Valve Replacement. Cardiology. 2018;140(2):96-102. doi:10.1159/000488933.	NO	Not related to PCI
387	Elhmidi Y, Piazza N, Krane M, Deutsch MA, Mazzitelli D, Lange R, et al. Clinical presentation and outcomes after transcatheter aortic valve implantation in patients with low flow/low gradient severe aortic stenosis. Catheterization and cardiovascular interventions : official journal of the Society for Cardiac Angiography & Interventions. 2014;84(2):283-90. doi:10.1002/ccd.25366.	NO	Not related to PCI
388	Elhmidi Y, Bleiziffer S, Deutsch MA, Krane M, Mazzitelli D, Lange R, et al. Transcatheter aortic valve implantation in patients with LV dysfunction: impact on mortality and predictors of LV function recovery. The Journal of invasive cardiology. 2014;26(3):132-8.	NO	Not related to PCI
389	Elbadawi A, Mohamed AH, Elgendy IY, Ogunbayo GO, Megaly M, Shahin HI, et al. Comparative Outcomes of Transapical Versus Transfemoral Access for Transcatheter Aortic Valve Replacement in Diabetics. Cardiology and Therapy. 2020;9(1):107-18. doi:10.1007/s40119-019-00155-5.	NO	Not related to PCI
390	Dziewierz A, Tokarek T, Kleczynski P, Sorysz D, Bagienski M, Rzeszutko L, et al. Impact of chronic obstructive pulmonary disease and frailty on long-term outcomes and quality of life after transcatheter aortic valve implantation. Aging clinical and experimental research. 2018;30(9):1033-40. doi:10.1007/s40520-017-0864-y.	NO	Not related to PCI
391	Durand E, Blanchard D, Chassaing S, Gilard M, Laskar M, Borz B, et al. Comparison of two antiplatelet therapy strategies in patients undergoing transcatheter aortic valve implantation. American journal of cardiology. 2014;113(2):355‐60. doi:10.1016/j.amjcard.2013.09.033.	NO	Not related to PCI
392	Duran Karaduman B, Ayhan H, Keleş T, Bozkurt E. Impact of transcatheter aortic valve implantation in symptomatic patients with very severe aortic stenosis. Turk Kardiyoloji Dernegi arsivi : Turk Kardiyoloji Derneginin yayin organidir. 2021;49(2):97-107. doi:10.5543/tkda.2021.72273.	NO	Not related to PCI
393	Duncan A, Ludman P, Banya W, Cunningham D, Marlee D, Davies S, et al. Long-term outcomes after transcatheter aortic valve replacement in high-risk patients with severe aortic stenosis: the U.K. Transcatheter Aortic Valve Implantation Registry. JACC Cardiovascular interventions. 2015;8(5):645-53. doi:10.1016/j.jcin.2015.01.009.	NO	Not related to PCI
394	Du F, Liu X, Zhu Q, He Y, Jiang J, Napawan T, et al. Sex-specific aortic root anatomy in patients with bicuspid aortic valve undergoing TAVR in a Chinese cohort. Herz. 2020;45(4):375-81. doi:10.1007/s00059-018-4740-0.	NO	Not related to PCI
395	Drouelle E, De Poli F, Couppie P, Uhry S, Heyer H, Morel O, et al. Common femoral artery bailout stenting with covered stent graft due to TAVR vascular complication: Clinical long term follow-up. Annales de cardiologie et d'angeiologie. 2019;68(5):316-24. doi:10.1016/j.ancard.2019.08.007.	NO	Not related to PCI
396	Droppa M, Borst O, Katzenberger T, Krause R, Bramlage K, Bramlage P, et al. Clinical and economical impact of the presence of an extended heart team throughout the balloon-expandable transcatheter aortic valve implantation procedure. Clinical Research in Cardiology. 2019;108(3):315-23. doi:10.1007/s00392-018-1359-3.	NO	Not related to PCI
397	Drews T, Pasic M, Buz S, D'Ancona G, Dreysse S, Kukucka M, et al. Transcatheter aortic valve implantation in very high-risk patients with EuroSCORE of more than 40%. Annals of Thoracic Surgery. 2013;95(1):85-93. doi:10.1016/j.athoracsur.2012.08.055.	NO	Not related to PCI
398	Dominici C, Salsano A, Nenna A, Spadaccio C, Barbato R, Mariscalco G, et al. Higher preoperative left atrial volume index predicts lack of mitral regurgitation improvement after transcatheter aortic valve replacement. Journal of cardiovascular medicine (Hagerstown, Md). 2020;21(5):383-90. doi:10.2459/jcm.0000000000000968.	NO	Not related to PCI
399	Dehmer GJ, Brindis RG, Shahian DM, Mack MJ. Challenges of Measuring and Assuring Quality for Transcatheter Aortic Valve Replacement. Journal of the American College of Cardiology. 2019;73(3):336-9. doi:10.1016/j.jacc.2018.09.092.	NO	Not related to PCI
400	Deeb GM, Reardon MJ, Ramlawi B, Yakubov SJ, Chetcuti SJ, Kleiman NS, et al. Propensity-Matched 1-Year Outcomes Following Transcatheter Aortic Valve Replacement in Low-Risk Bicuspid and Tricuspid Patients. JACC Cardiovascular interventions. 2022;15(5):511‐22. doi:10.1016/j.jcin.2021.10.027.	NO	Not related to PCI
401	De Palma R, Ivarsson J, Feldt K, Saleh N, Ruck A, Linder R, et al. The obesity paradox: An analysis of pre-procedure weight trajectory on survival outcomes in patients undergoing transcatheter aortic valve implantation. Obesity Research & Clinical Practice. 2018;12(1):51-60. doi:10.1016/j.orcp.2017.05.006.	NO	Not related to PCI
402	Dayoub EJ, Nallamothu BK. Geographic access to transcatheter aortic valve replacement relative to other invasive cardiac services: A statewide analysis. American heart journal. 2016;177:163-70. doi:10.1016/j.ahj.2016.01.022.	NO	Not related to PCI
403	Dawson LP, Dagan M, Koh Y, Duffy SJ, Stub D, Lew P, et al. Factors That Prevent Progression to Transcatheter Aortic Valve Implantation (TAVI). Heart Lung and Circulation. 2019;28(8):1225-34. doi:10.1016/j.hlc.2018.07.004.	NO	Not related to PCI
404	D'Ascenzo F, Benedetto U, Bianco M, Conrotto F, Moretti C, D'Onofrio A, et al. Which is the best antiaggregant or anticoagulant therapy after TAVI? A propensity-matched analysis from the ITER registry. The management of DAPT after TAVI. EuroIntervention : journal of EuroPCR in collaboration with the Working Group on Interventional Cardiology of the European Society of Cardiology. 2017;13(12):E139…	NO	Not related to PCI
405	Dangas GD, Lefevre T, Kupatt C, Tchetche D, Schaefer U, Dumonteil N, et al. Bivalirudin Versus Heparin Anticoagulation in Transcatheter Aortic Valve Replacement The Randomized BRAVO-3 Trial. Journal of the American College of Cardiology. 2015;66(25):2860-8. doi:10.1016/j.jacc.2015.10.003.	NO	Not related to PCI
406	Daneault B, Koss E, Hahn RT, Kodali S, Williams MR, Genereux P, et al. Efficacy and Safety of Postdilatation to Reduce Paravalvular Regurgitation During Balloon-Expandable Transcatheter Aortic Valve Replacement. Circulation-Cardiovascular Interventions. 2013;6(1):85-91. doi:10.1161/circinterventions.112.971614.	NO	Not related to PCI
407	Daneault B, Balter S, Kodali SK, Williams MR, Genereux P, Reiss GR, et al. Patient radiation exposure during transcatheter aortic valve replacement procedures. EuroIntervention : journal of EuroPCR in collaboration with the Working Group on Interventional Cardiology of the European Society of Cardiology. 2012;8(6):679-84. doi:10.4244/eijv8i6a106.	NO	Not related to PCI
408	D'Ancona G, Pasic M, Unbehaun A, Hetzer R. Permanent pacemaker implantation after transapical transcatheter aortic valve implantation. Interactive cardiovascular and thoracic surgery. 2011;13(4):373-6. doi:10.1510/icvts.2011.274456.	NO	Not related to PCI
409	Dahle TG, Stegman BM, Dutcher JR, Schmidt WT, Danielson DS, Teskey JM, et al. Subclavian-Axillary Access for Transcatheter Aortic Valve Implantation with SAPIEN 3: Results from the ACCESS Study. Structural Heart. 2020;4(6):487-93. doi:10.1080/24748706.2020.1822566.	NO	Not related to PCI
410	Dagdelen S, Karabulut H, Senay S, Akyol A, Toraman F, Cagli H, et al. Transcatheter aortic valve implantation in patients with high-risk aortic stenosis: a clinical follow-up. Turk Gogus Kalp Damar Cerrahisi Dergisi-Turkish Journal of Thoracic and Cardiovascular Surgery. 2011;19(4):495-502. doi:10.5606/tgkdc.dergisi.2011.076.	NO	Not related to PCI
411	Czerwinska-Jelonkiewicz K, Witkowski A, Dabrowski M, Piotrowski W, Hryniewiecki T, Stepinska J. The role of platelet reactivity assessment in dual antiplatelet prophylaxis after transcatheter aortic valve implantation. Archives of Cardiovascular Diseases. 2018;111(4):233-45. doi:10.1016/j.acvd.2017.06.002.	NO	Not related to PCI
412	Czerwiñska-Jelonkiewicz K, Witkowski A, Da̧browski M, Banaszewski M, Ksiȩzycka-Majczyñska E, Chmielak Z, et al. Antithrombotic therapy - predictor of early and longterm bleeding complications after transcatheter aortic valve implantation. Archives of Medical Science. 2013;9(6):1062-70. doi:10.5114/aoms.2013.39794.	NO	Not related to PCI
413	Czerwińska-Jelonkiewicz K, Michałowska I, Witkowski A, Dąbrowski M, Księżycka-Majczyńska E, Chmielak Z, et al. Vascular complications after transcatheter aortic valve implantation (TAVI): Risk and long-term results. Journal of thrombosis and thrombolysis. 2014;37(4):490-8. doi:10.1007/s11239-013-0996-7.	NO	Not related to PCI
414	Crouch G, Bennetts J, Sinhal A, Tully PJ, Leong DP, Bradbrook C, et al. Early effects of transcatheter aortic valve implantation and aortic valve replacement on myocardial function and aortic valve hemodynamics: Insights from cardiovascular magnetic resonance imaging. Journal of Thoracic and Cardiovascular Surgery. 2015;149(2):462-70. doi:10.1016/j.jtcvs.2014.10.064.	NO	Not related to PCI
415	Conrotto F, D'Ascenzo F, Giordana F, Salizzoni S, Tamburino C, Tarantini G, et al. Impact of Diabetes Mellitus on Early and Midterm Outcomes After Transcatheter Aortic Valve Implantation (from a Multicenter Registry). American Journal of Cardiology. 2014;113(3):529-34. doi:10.1016/j.amjcard.2013.10.025.	NO	Not related to PCI
416	Conradi L, Hilker M, Kempfert J, Börgermann J, Treede H, Holzhey DM, et al. Prospective multicentre evaluation of a novel, low-profile transapical delivery system for self-expandable transcatheter aortic valve implantation: 6-month outcomes. European journal of cardio-thoracic surgery : official journal of the European Association for Cardio-thoracic Surgery. 2018;54(4):762-7. doi:10.1093/ejcts/e…	NO	Not related to PCI
417	Condado JF, Haider MN, Lerakis S, Keegan P, Caughron H, Thourani VH, et al. Does minimalist transfemoral transcatheter aortic valve replacement produce better survival in patients with severe chronic obstructive pulmonary disease? Catheterization and Cardiovascular Interventions. 2017;89(4):775-80. doi:10.1002/ccd.26683.	NO	Not related to PCI
418	Codner P, Assali A, Dvir D, Vaknin-Assa H, Porat E, Shapira Y, et al. Two-year outcomes for patients with severe symptomatic aortic stenosis treated with transcatheter aortic valve implantation. American Journal of Cardiology. 2013;111(9):1330-6. doi:10.1016/j.amjcard.2013.01.275.	NO	Not related to PCI
419	Chow SCY, Wong RHL, Cheung GSH, Lee APW, Chui HKL, So KCY, et al. Short term clinical outcomes and analysis of risk factors for pacemaker implantation: a single center experience of self-expandable TAVI valves. Journal of cardiothoracic surgery. 2020;15(1):200. doi:10.1186/s13019-020-01241-9.	NO	Not related to PCI
420	Chiou A, Yap J, Russo S, Stripe BR, Wong GB, Southard JA. Understanding repeat hospitalizations in intermediate-to-high risk aortic stenosis patients following transcatheter aortic valve replacement. Catheterization and Cardiovascular Interventions. 2022;99(4):1188-96. doi:10.1002/ccd.30066.	NO	Not related to PCI
421	Chieffo A, Petronio AS, Mehilli J, Chandrasekhar J, Sartori S, Lefèvre T, et al. 1-Year Clinical Outcomes in Women After Transcatheter Aortic Valve Replacement: Results From the First WIN-TAVI Registry. JACC: Cardiovascular Interventions. 2018;11(1):1-12. doi:10.1016/j.jcin.2017.09.034.	NO	Not related to PCI
422	Chatani K, Abdel-Wahab M, Wuebken-Kleinfeld N, Gordian K, Poetzing K, Mostafa AE, et al. Acute kidney injury after transcatheter aortic valve implantation: Impact of contrast agents, predictive factors, and prognostic importance in 203 patients with long-term follow-up. Journal of Cardiology. 2015;66(5-6):514-9. doi:10.1016/j.jjcc.2015.02.007.	NO	Not related to PCI
423	Chandrasekhar J, Sartori S, Mehran R, Aquino M, Vogel B, Asgar AW, et al. Incidence, predictors, and outcomes associated with acute kidney injury in patients undergoing transcatheter aortic valve replacement: from the BRAVO-3 randomized trial. Clinical research in cardiology : official journal of the German Cardiac Society. 2021;110(5):649-57. doi:10.1007/s00392-020-01787-7.	NO	Not related to PCI
424	Chakravarty T, Sharma R, Abramowitz Y, Kapadia S, Latib A, Jilaihawi H, et al. Outcomes in Patients with Transcatheter Aortic Valve Replacement and Left Main Stenting: the TAVR-LM Registry. Journal of the American College of Cardiology. 2016;67(8):951-60. doi:10.1016/j.jacc.2015.10.103.	NO	Not related to PCI
425	Chakraborty S, Faisaluddin M, Ashish K, Amgai B, Bandyopadhyay D, Patel N, et al. In-hospital clinical outcomes of transcatheter aortic valve replacement in patients with concomitant carotid artery stenosis: insights from the national inpatient sample. IJC heart and vasculature. 2020;31. doi:10.1016/j.ijcha.2020.100621.	NO	Not related to PCI
426	Castelo A, Grazina A, Mendonça T, Rodrigues I, Brás PG, Ferreira VV, et al. Transcatheter aortic valve implantation outcomes in patients with low flow low gradient aortic stenosis. Revista portuguesa de cardiologia. 2022;41(8):621-31. doi:10.1016/j.repc.2022.03.002.	NO	Not related to PCI
427	Carroll JD, Vemulapalli S, Dai D, Matsouaka R, Blackstone E, Edwards F, et al. Procedural Experience for Transcatheter Aortic Valve Replacement and Relation to Outcomes The STS/ACC TVT Registry. Journal of the American College of Cardiology. 2017;70(1):29-41. doi:10.1016/j.jacc.2017.04.056.	NO	Not related to PCI
428	Cantey EP, Chang KY, Blair JEA, Brummel K, Sweis RN, Pham DT, et al. Impact of Loop Diuretic Use on Outcomes Following Transcatheter Aortic Valve Implantation. The American journal of cardiology. 2020;131:67-73. doi:10.1016/j.amjcard.2020.06.033.	NO	Not related to PCI
429	Buja P, Napodano M, Tamburino C, Petronio AS, Ettori F, Santoro G, et al. Comparison of variables in men versus women undergoing transcatheter aortic valve implantation for severe aortic stenosis (from Italian Multicenter CoreValve Registry). American Journal of Cardiology. 2013;111(1):88-93. doi:10.1016/j.amjcard.2012.08.051.	NO	Not related to PCI
430	Buellesfeld L, Wenaweser P, Gerckens U, Mueller R, Sauren B, Latsios G, et al. Transcatheter aortic valve implantation: Predictors of procedural success - The Siegburg-Bern experience. European heart journal. 2010;31(8):984-91. doi:10.1093/eurheartj/ehp570.	NO	Not related to PCI
431	Buellesfeld L, Stortecky S, Heg D, Hausen S, Mueller R, Wenaweser P, et al. Impact of permanent pacemaker implantation on clinical outcome among patients undergoing transcatheter aortic valve implantation. Journal of the American College of Cardiology. 2012;60(6):493-501. doi:10.1016/j.jacc.2012.03.054.	NO	Not related to PCI
432	Buchanan GL, Chieffo A, Montorfano M, Maisano F, Latib A, Godino C, et al. The role of sex on VARC outcomes following transcatheter aortic valve implantation with both Edwards SAPIEN (TM) and Medtronic CoreValve ReValving System (R) devices: the Milan registry. EuroIntervention : journal of EuroPCR in collaboration with the Working Group on Interventional Cardiology of the European Society of Car…	NO	Not related to PCI
433	Borz B, Durand E, Godin M, Tron C, Canville A, Litzler P-Y, et al. Incidence, predictors and impact of bleeding after transcatheter aortic valve implantation using the balloon-expandable Edwards prosthesis. Heart. 2013;99(12):860-5. doi:10.1136/heartjnl-2012-303095.	NO	Not related to PCI
434	Biere L, Pinaud F, Delépine S, Grall S, Viot N, Mateus V, et al. CMR assessment after a transapical-transcatheter aortic valve implantation. European Journal of Radiology. 2014;83(2):303-8. doi:10.1016/j.ejrad.2013.11.007.	NO	Not related to PCI
435	Bianchi M, Ghosh RP, Marom G, Slepian MJ, Bluestein D. Simulation of Transcatheter Aortic Valve Replacement in patient-specific aortic roots: Effect of crimping and positioning on device performance. Conference proceedings : Annual International Conference of the IEEE Engineering in Medicine and Biology Society IEEE Engineering in Medicine and Biology Society Annual Conference. 2015;2015:282-5. d…	NO	Not related to PCI
436	Biancari F, Barbanti M, Santarpino G, Deste W, Tamburino C, Gulino S, et al. Immediate outcome after sutureless versus transcatheter aortic valve replacement. Heart and vessels. 2016;31(3):427-33. doi:10.1007/s00380-014-0623-3.	NO	Not related to PCI
437	Bhatia N, Agrawal S, Yang S, Yadav K, Agarwal M, Garg L, et al. In-Hospital Outcomes of Transcatheter Aortic Valve Implantation in Patients With End-Stage Renal Disease on Dialysis from a Large National Database. American Journal of Cardiology. 2017;120(8):1355-8. doi:10.1016/j.amjcard.2017.07.022.	NO	Not related to PCI
438	Bezzeccheri A, Vermeersch P, Verheye S, Wilgenhof A, Willemen Y, Vescovo GM, et al. Trends and outcomes in transcatheter aortic valve implantation in Belgium: a 13-year single centre experience. Acta Cardiologica. 2022;77(10):960-9. doi:10.1080/00015385.2022.2130444.	NO	Not related to PCI
439	Bernardi FLM, Ribeiro HB, Carvalho LA, Sarmento-Leite R, Mangione JA, Lemos PA, et al. Direct Transcatheter Heart Valve Implantation Versus Implantation With Balloon Predilatation Insights From the Brazilian Transcatheter Aortic Valve Replacement Registry. Circulation-Cardiovascular Interventions. 2016;9(8). doi:10.1161/circinterventions.116.003605.	NO	Not related to PCI
440	Berlin DB, Davidson MJ, Schoen FJ. The power of disruptive technological innovation: Transcatheter aortic valve implantation. Journal of Biomedical Materials Research Part B-Applied Biomaterials. 2015;103(8):1709-15. doi:10.1002/jbm.b.33352.	NO	Not related to PCI
441	Berkovitch A, Segev A, Barbash I, Grossman Y, Maor E, Erez A, et al. Clinical impact of diabetes mellitus in patients undergoing transcatheter aortic valve replacement. Cardiovascular diabetology. 2015;14:131. doi:10.1186/s12933-015-0291-3.	NO	Not related to PCI
442	Beohar N, Kirtane AJ, Blackstone E, Waksman R, Holmes D, Minha S, et al. Trends in complications and outcomes of patients undergoing transfemoral transcatheter aortic valve replacement: Experience from the PARTNER continued access registry. JACC: Cardiovascular Interventions. 2016;9(4):355-63. doi:10.1016/j.jcin.2015.10.050.	NO	Not related to PCI
443	Beohar N, Doshi D, Thourani V, Jensen H, Kodali S, Zhang F, et al. Association of Transcatheter Aortic Valve Replacement With 30-Day Renal Function and 1-Year Outcomes Among Patients Presenting With Compromised Baseline Renal Function: Experience From the PARTNER 1 Trial and Registry. JAMA cardiology. 2017;2(7):742-9. doi:10.1001/jamacardio.2017.1220.	NO	Not related to PCI
444	Ben Abdallah I, Urena M, Sutter W, Bezard C, Pellenc Q, Cerceau P, et al. Covered Stents as a First-Line Treatment for Vascular Access Complications During Transfemoral Transcatheter Aortic Valve Implantation: Eight-Year Experience From a Single Center. Angiology. 2021;72(1):70-7. doi:10.1177/0003319720950148.	NO	Not related to PCI
445	Bècle C, Riche B, Rabilloud M, Souteyrand G, Eltchaninoff H, Lefèvre T, et al. Role for Vascular Factors in Long-Term Outcomes After Transcatheter Aortic Valve Implantation. The American journal of cardiology. 2020;125(12):1884-9. doi:10.1016/j.amjcard.2020.03.010.	NO	Not related to PCI
446	Bavry AA, Aalaei-Andabili SH, Park KE, Choi CY, Manning Iii EW, Stinson WW. Trend and Outcomes of Direct Transcatheter Aortic Valve Replacement from a Single-Center Experience. Cardiology and Therapy. 2018;7(2):191-6. doi:10.1007/s40119-018-0115-0.	NO	Not related to PCI
447	Barbash IM, Dvir D, Ben-Dor I, Badr S, Okubagzi P, Torguson R, et al. Prevalence and Effect of Myocardial Injury After Transcatheter Aortic Valve Replacement. American Journal of Cardiology. 2013;111(9):1337-43. doi:10.1016/j.amjcard.2012.12.059.	NO	Not related to PCI
448	Barbanti M, Yang T-H, Cabau JR, Tamburino C, Wood DA, Jilaihawi H, et al. Anatomical and Procedural Features Associated With Aortic Root Rupture During Balloon-Expandable Transcatheter Aortic Valve Replacement. Circulation. 2013;128(3):244-53. doi:10.1161/circulationaha.113.002947.	NO	Not related to PCI
449	Barbanti M, Tamburino C, D'Errigo P, Biancari F, Ranucci M, Rosato S, et al. Five-Year Outcomes of Transfemoral Transcatheter Aortic Valve Replacement or Surgical Aortic Valve Replacement in a Real World Population. Circulation Cardiovascular interventions. 2019;12(7):e007825. doi:10.1161/CIRCINTERVENTIONS.119.007825.	NO	Not related to PCI
450	Barbanti M, Capranzano P, Ohno Y, Gulino S, Sgroi C, Immè S, et al. Comparison of suture-based vascular closure devices in transfemoral transcatheter aortic valve implantation. EuroIntervention : journal of EuroPCR in collaboration with the Working Group on Interventional Cardiology of the European Society of Cardiology. 2015;11(6):690-7. doi:10.4244/EIJV11I6A137.	NO	Not related to PCI
451	Banjac I, Petrovic M, Akay MH, Janowiak LM, Radovancevic R, Nathan S, et al. Extracorporeal membrane oxygenation as a procedural rescue strategy for transcatheter Aortic valve replacement Cardiac Complications. ASAIO Journal. 2016;62(1):e1-e4. doi:10.1097/MAT.0000000000000275.	NO	Not related to PCI
452	Bandyopadhyay D, Sartori S, Baber U, Cao D, Chandiramani R, Tchétché D, et al. The impact of chronic kidney disease in women undergoing transcatheter aortic valve replacement: Analysis from the Women's INternational Transcatheter Aortic Valve Implantation (WIN-TAVI) registry. Catheterization and Cardiovascular Interventions. 2020;96(1):198-207. doi:10.1002/ccd.28752.	NO	Not related to PCI
453	Aurigemma C, Trani C, D'Errigo P, Barbanti M, Biancari F, Tarantini G, et al. Impact of vascular complications after transcatheter aortic valve implantation. VASC-OBSERVANT II sub-study. Catheterization and Cardiovascular Interventions. 2023;102(2):381-91. doi:10.1002/ccd.30695.	NO	Not related to PCI
454	Attizzani GF, Dallan LAP, Markowitz A, Yakubov SJ, Deeb GM, Reardon MJ, et al. Impact of Repositioning on Outcomes Following Transcatheter Aortic Valve Replacement With a Self-Expandable Valve. Jacc-Cardiovascular Interventions. 2020;13(15):1816-24. doi:10.1016/j.jcin.2020.04.028.	NO	Not related to PCI
455	Asgar A, Chandrasekhar J, Mikhail G, Webb J, Lefèvre T, Tamburino C, et al. Sex-based differences in outcomes with bivalirudin or unfractionated heparin for transcatheter aortic valve replacement: Results from the BRAVO-3 randomized trial. Catheterization and cardiovascular interventions : official journal of the Society for Cardiac Angiography & Interventions. 2017;89(1):144-53. doi:10.1002/ccd.…	NO	Not related to PCI
456	Arbel Y, Ben-Assa E, Puzhevsky D, Litmanowicz B, Galli N, Chorin E, et al. Forced diuresis with matched hydration during transcatheter aortic valve implantation for Reducing Acute Kidney Injury: a randomized, sham-controlled study (REDUCE-AKI). European heart journal. 2019;40(38):3169‐78. doi:10.1093/eurheartj/ehz343.	NO	Not related to PCI
457	Arai T, Lefevre T, Hayashida K, Watanabe Y, O'Connor SA, Hovasse T, et al. Usefulness of a Simple Clinical Risk Prediction Method, Modified ACEF Score, for Transcatheter Aortic Valve Implantation. Circulation Journal. 2015;79(7):1496-503. doi:10.1253/circj.CJ-14-1242.	NO	Not related to PCI
458	Apostolidou E, Ehsan A, Beale CE, Kolte D, Kennedy KF, Sellke FW, et al. Association between Red Blood Cell Transfusion and 30-day Readmission Following Transcatheter Aortic Valve Replacement. Structural Heart-the Journal of the Heart Team. 2019;3(1):53-60. doi:10.1080/24748706.2018.1529448.	NO	Not related to PCI
459	Annie FH, Belcher AM, Manivannan PKR, Elashery AR. Impact of TAVR on patients with severe aortic stenosis and liver cirrhosis. American journal of physiology Heart and circulatory physiology. 2023;325(3):H539-h44. doi:10.1152/ajpheart.00342.2023.	NO	Not related to PCI
460	Angelillis M, Giannini C, De Carlo M, Adamo M, Nardi M, Colombo A, et al. Prognostic Significance of Change in the Left Ventricular Ejection Fraction After Transcatheter Aortic Valve Implantation in Patients With Severe Aortic Stenosis and Left Ventricular Dysfunction. American Journal of Cardiology. 2017;120(9):1639-47. doi:10.1016/j.amjcard.2017.07.064.	NO	Not related to PCI
461	Alvarez-Covarrubias HA, Joner M, Cassese S, Warmbrunn M, Lutz J, Trenkwalder T, et al. Iliofemoral artery predilation prior to transfemoral transcatheter aortic valve implantation in patients with aortic valve stenosis and advanced peripheral artery disease. Catheterization and Cardiovascular Interventions. 2023;101(3):628-38. doi:10.1002/ccd.30576.	NO	Not related to PCI
462	Almalla M, Kersten A, Altiok E, Marx N, Schröder JW. Hemodynamic support with Impella ventricular assist device in patients undergoing TAVI: A single center experience. Catheterization and Cardiovascular Interventions. 2020;95(3):357-62. doi:10.1002/ccd.28375.	NO	Not related to PCI
463	Almajed MR, Mahmood S, Obri M, Nona P, Gonzalez PE, Chiang M, et al. Application of Impella Mechanical Circulatory Support Devices in Transcatheter Aortic Valve Replacement and Balloon Aortic Valvuloplasty: A Single-Center Experience. Cardiovascular Revascularization Medicine. 2023;53:1-7. doi:10.1016/j.carrev.2023.03.006.	NO	Not related to PCI
464	Al-Maisary S, Farag M, Gussinklo WHT, Kremer J, Pleger ST, Leuschner F, et al. Are sutureless and rapid-deployment aortic valves a serious alternative to ta-tavi? A matched-pairs analysis. Journal of Clinical Medicine. 2021;10(14). doi:10.3390/jcm10143072.	NO	Not related to PCI
465	Allende R, Urena M, Cordoba JG, Ribeiro HB, Amat-Santos I, DeLarochelliere R, et al. Impact of the Use of Transradial Versus Transfemoral Approach as Secondary Access in Transcatheter Aortic Valve Implantation Procedures. American Journal of Cardiology. 2014;114(11):1729-34. doi:10.1016/j.amjcard.2014.09.009.	NO	Not related to PCI
466	Al-Lamee R, Broyd C, Parker J, Davies JE, Mayet J, Sutaria N, et al. Influence of gender on clinical outcomes following transcatheter aortic valve implantation from the UK transcatheter aortic valve implantation registry and the national institute for cardiovascular outcomes research. American Journal of Cardiology. 2014;113(3):522-8. doi:10.1016/j.amjcard.2013.10.024.	NO	Not related to PCI
467	Al-Kassou B, Kandt J, Lohde L, Shamekhi J, Sedaghat A, Tabata N, et al. Safety and Efficacy of Protamine Administration for Prevention of Bleeding Complications in Patients Undergoing TAVR. JACC: Cardiovascular Interventions. 2020;13(12):1471-80. doi:10.1016/j.jcin.2020.03.041.	NO	Not related to PCI
468	Ali O, Marmagkiolis K, Cilingiroglu M. Combined rotational atherectomy and aortic balloon valvuloplasty as a bridge to transcatheter aortic valve replacement. Revista portuguesa de cardiologia. 2015;34(12). doi:10.1016/j.repc.2015.03.028.	NO	Not related to PCI
469	Ali A, Mather JF, McMahon S, Curtis LE, Hoover N, Ayer C, et al. Racial and Ethnic Disparities in the Use of Transcatheter Aortic Valve Replacement in the State of Connecticut. Cardiovascular revascularization medicine : including molecular interventions. 2022;37:7-12. doi:10.1016/j.carrev.2021.06.120.	NO	Not related to PCI
470	Alharbi H, Alahmari M, Alanazi AM, Al-Ghamdi B, Alsuayri A, Alhaydhal A, et al. Outcomes after transcatheter aortic valve replacement in patients with severe aortic stenosis and diastolic dysfunction. Journal of the Saudi Heart Association. 2021;33(1):26-34. doi:10.37616/2212-5043.1236.	NO	Not related to PCI
471	Albugami S, Al-Husayni F, Alfouti M, Algahtani M, Alansari W, Hanawi M, et al. Self-Expandable Transcatheter Aortic Valve Implantation Outcomes: Findings From the Western Region of Saudi Arabia. Cureus Journal of Medical Science. 2021;13(9). doi:10.7759/cureus.18272.	NO	Not related to PCI
472	Al-Ani A, Hoffmann P, von Lueder T, Opdahl A. Safety and efficacy of hybrid vascular closure technique using both a suture- and collagen-mediated closure device after transfemoral transcatheter aortic valve implantation. Catheterization and Cardiovascular Interventions. 2020;95(6):1171-5. doi:10.1002/ccd.28419.	NO	Not related to PCI
473	Akpinar MB, Gul I, Sahin V, Tastan A, Uyar IS, Uc H, et al. A comparison of conventional surgery versus a vascular closure device for femoral artery repair following transcatheter aortic valve replacement. Turk Gogus Kalp Damar Cerrahisi Dergisi-Turkish Journal of Thoracic and Cardiovascular Surgery. 2016;24(4):680-8. doi:10.5606/tgkdc.dergisi.2016.12821.	NO	Not related to PCI
474	Ahn HC, Nielsen N-E, Baranowski J. Can predilatation in transcatheter aortic valve implantation be omitted? - a prospective randomized study. Journal of cardiothoracic surgery. 2016;11. doi:10.1186/s13019-016-0516-x.	NO	Not related to PCI
475	Agasthi P, Arsanjani R, Mookadam F, Wang P, Venepally NR, Sweeney J, et al. Does Resting Cardiac Power Index Affect Survival Post Transcatheter Aortic Valve Replacement? The Journal of invasive cardiology. 2020;32(4):129-37.	NO	Not related to PCI
476	Adhikari CM, Timalsena BK, Bogati A, Khan B, Acharya A, Ghimire V, et al. Transcatheter Aortic Valve Implantation with balloon-expandable valve in low-flow low-gradient severe aortic stenosis in Nepal. Nepalese Heart Journal. 2023;20(1):49-52. doi:10.3126/njh.v20i1.55038.	NO	Not related to PCI
477	Adamo M, Fiorina C, Curello S, Chizzola G, Pezzotti E, Gavazzi E, et al. Self-expanding transcatheter aortic valve implantation for degenerated small Mitroflow bioprosthesis: Early and midterm outcomes. EuroIntervention : journal of EuroPCR in collaboration with the Working Group on Interventional Cardiology of the European Society of Cardiology. 2017;13(9):e1032-e9. doi:10.4244/EIJ-D-17-00193.	NO	Not related to PCI
478	Adachi Y, Yamamoto M, Shimura T, Yamaguchi R, Kagase A, Tokuda T, et al. Late kidney injury after transcatheter aortic valve replacement. American heart journal. 2021;234:122-30. doi:10.1016/j.ahj.2021.01.007.	NO	Not related to PCI
479	Abramowitz Y, Jilaihawi H, Chakravarty T, Mangat G, Maeno Y, Kazuno Y, et al. Impact of Diabetes Mellitus on Outcomes After Transcatheter Aortic Valve Implantation. The American journal of cardiology. 2016;117(10):1636-42. doi:10.1016/j.amjcard.2016.02.040.	NO	Not related to PCI
480	Abramowitz Y, Chakravarty T, Jilaihawi H, Kashif M, Zadikany R, Lee C, et al. Comparison of Outcomes of Transcatheter Aortic Valve Implantation in Patients ≥90 Years Versus <90 Years. The American journal of cardiology. 2015;116(7):1110-5. doi:10.1016/j.amjcard.2015.06.033.	NO	Not related to PCI
481	Abramowitz Y, Chakravarty T, Jilaihawi H, Cox J, Sharma RP, Mangat G, et al. Impact of Body Mass Index on the Outcomes Following Transcatheter Aortic Valve Implantation. Catheterization and Cardiovascular Interventions. 2016;88(1):127-34. doi:10.1002/ccd.26394.	NO	Not related to PCI
482	Abraham J, Wang L, Kumar V, Kirker EB, Spinelli KJ. Axillary transvalvular microaxial pump as extended bridge to transcatheter aortic valve replacement in cardiogenic shock with severe aortic stenosis. Journal of Heart and Lung Transplantation. 2022;41(4):434-7. doi:10.1016/j.healun.2021.12.010.	NO	Not related to PCI
483	Abdel-Wahab M, Zahn R, Gerckens U, Linke A, Sievert H, Schäfer U, et al. Predictors of 1-year mortality in patients with aortic regurgitation after transcatheter aortic valve implantation: an analysis from the multicentre German TAVI registry. Heart. 2014;100(16):1250-6. doi:10.1136/heartjnl-2013-305385.	NO	Not related to PCI
484	Abawi M, van Gils L, Agostoni P, van Mieghem NM, Kooistra NHM, van Dongen CS, et al. Impact of baseline cigarette smoking status on clinical outcome after transcatheter aortic valve replacement. Catheterization and Cardiovascular Interventions. 2019;94(6):795-805. doi:10.1002/ccd.28175.	NO	Not related to PCI
485	Zierer A, Wimmer-Greinecker G, Martens S, Moritz A, Doss M. The transapical approach for aortic valve implantation. Journal of Thoracic and Cardiovascular Surgery. 2008;136(4):948-53. doi:10.1016/j.jtcvs.2008.06.028.	NO	Not related to TAVI
486	Zhang D, Zhao Z, Gao G, Xu H, Wang H, Liu S, et al. Jailed Balloon Technique Is Superior to Jailed Wire Technique in Reducing the Rate of Side Branch Occlusion: subgroup Analysis of the Conventional Versus Intentional StraTegy in Patients With High Risk PrEdiction of Side Branch OccLusion in Coronary Bifurcation InterVEntion Trial. Frontiers in cardiovascular medicine. 2022;9. doi:10.3389/fcvm.20…	NO	Not related to TAVI
487	Yong CM, Spinelli KJ, Chiu ST, Jones B, Penny B, Gummidipundi S, et al. Cardiovascular procedural deferral and outcomes over COVID-19 pandemic phases: A multi-center study. American heart journal. 2021;241:14-25. doi:10.1016/j.ahj.2021.06.011.	NO	Not related to TAVI
488	Yong CM, Ang L, Welt FGP, Gummidipundi S, Henry TD, Pinto DS, et al. Cardiac procedural deferral during the coronavirus (COVID-19) pandemic. Catheterization and Cardiovascular Interventions. 2020;96(5):1080-6. doi:10.1002/ccd.29262.	NO	Not related to TAVI
489	Wong B, El-Jack S, Newcombe R, Glenie T, Armstrong G, Khan A. Shockwave intravascular lithotripsy for calcified coronary lesions: First real-world experience. Journal of Invasive Cardiology. 2019;31(3):46-8.	NO	Not related to TAVI
490	Witberg G, Lavi I, Harari E, Shohat T, Orvin K, Codner P, et al. Effect of coronary artery disease severity and revascularization completeness on 2-year clinical outcomes in patients undergoing transcatether aortic valve replacement. Coronary artery disease. 2015;26(7):573-82. doi:10.1097/MCA.0000000000000284.	NO	Not related to TAVI
491	Wintzer-Wehekind J, Lefèvre T, Benamer H, Monsegu J, Tchétché D, Garot P, et al. A direct wire pacing device for transcatheter heart valve and coronary interventions: a first-in-human, multicentre study of the Electroducer Sleeve. EuroIntervention : journal of EuroPCR in collaboration with the Working Group on Interventional Cardiology of the European Society of Cardiology. 2023;18(14):1150-555. …	NO	Not related to TAVI
492	Wiegmann B, Ismail I, Haverich A. Cardiac surgery in the elderly. Chirurg. 2017;88(2):110-5. doi:10.1007/s00104-016-0337-4.	NO	Not related to TAVI
493	White K, Macfarlane H, Hoffmann B, Sirvas-Brown H, Hines K, Rolley JX, et al. Consensus Statement of Standards for Interventional Cardiovascular Nursing Practice. Heart Lung and Circulation. 2018;27(5):535-51. doi:10.1016/j.hlc.2017.10.022.	NO	Not related to TAVI
494	Wendt D, Kahlert P, Lenze T, Neuhäuser M, Price V, Konorza T, et al. Management of high-risk patients with aortic stenosis and coronary artery disease. Annals of Thoracic Surgery. 2013;95(2):599-605. doi:10.1016/j.athoracsur.2012.07.075.	NO	Not related to TAVI
495	Wendler O, Walther T, Nataf P, Rubino P, Schroefel H, Thielmann M, et al. Trans-apical aortic valve implantation: Univariate and multivariate analyses of the early results from the SOURCE registry. European Journal of Cardio-thoracic Surgery. 2010;38(2):119-27. doi:10.1016/j.ejcts.2009.12.048.	NO	Not related to TAVI
496	Wang TKM, Choi DHM, Ramanathan T, Ruygrok PN. Comparing Performance of Risk Scores for Combined Aortic Valve Replacement and Coronary Bypass Grafting Surgery. Heart Lung and Circulation. 2016;25(11):1118-23. doi:10.1016/j.hlc.2016.03.007.	NO	Not related to TAVI
497	Walenta K, Sinning JM, Werner N, Boehm M. Hotline update of clinical trials and registries presented at the American College of Cardiology Congress 2011. Clinical Research in Cardiology. 2011;100(6):475-82. doi:10.1007/s00392-011-0322-3.	NO	Not related to TAVI
498	Wagener M, Boeddinghaus J, Gaemperli O, Räber L, Nietlispach F, Meier P, et al. Trends in Coronary and Structural Heart Interventions in Switzerland over the Last 16 Years and Impact of COVID-19: Insights from the National Swiss PCI Survey. Journal of Clinical Medicine. 2022;11(24). doi:10.3390/jcm11247459.	NO	Not related to TAVI
499	Virtanen MPO, Eskola M, Savontaus M, Juvonen T, Niemelä M, Laakso T, et al. Mid-term outcomes of Sapien 3 versus Perimount Magna Ease for treatment of severe aortic stenosis. Journal of cardiothoracic surgery. 2020;15(1):157. doi:10.1186/s13019-020-01203-1.	NO	Not related to TAVI
500	Verdugo FJ, Cataldo P, Sandoval J, Pineda F, Dauvergne C, Duarte M, et al. Peripheral venoarterial extracorporeal membrane oxygenation for periprocedural Cardiogenic shock during interventional cardiology. Revista medica de Chile. 2020;148(9):1295-301. doi:10.4067/S0034-98872020000901295.	NO	Not related to TAVI
501	Vemmou E, Nikolakopoulos I, Xenogiannis I, Karacsonyi J, Rangan BV, Garcia S, et al. Learning and innovation among interventional cardiologists: Insights from an international survey. Catheterization and Cardiovascular Interventions. 2022;99(1):11-6. doi:10.1002/ccd.29548.	NO	Not related to TAVI
502	van Wiechen MP, Tchetche D, Ooms JF, Hokken TW, Kroon H, Ziviello F, et al. Suture- or Plug-Based Large-Bore Arteriotomy Closure A Pilot Randomized Controlled Trial. Jacc-Cardiovascular Interventions. 2021;14(2):149-57. doi:10.1016/j.jcin.2020.09.052.	NO	Not related to TAVI
503	Van Mieghem NM, Latib A, van der Heyden J, van Gils L, Daemen J, Sorzano T, et al. Percutaneous Plug-Based Arteriotomy Closure Device for Large-Bore Access A Multicenter Prospective Study. Jacc-Cardiovascular Interventions. 2017;10(6):613-9. doi:10.1016/j.jcin.2016.12.277.	NO	Not related to TAVI
504	Van Belle E, Rauch A, Vincentelli A, Jeanpierre E, Legendre P, Juthier F, et al. von Willebrand Factor as a Biological Sensor of Blood Flow to Monitor Percutaneous Aortic Valve Interventions. Circulation Research. 2015;116(7):1193-201. doi:10.1161/circresaha.116.305046.	NO	Not related to TAVI
505	Urbanski PP, Raad M, Wagner M, Heinz N, Reents W, Diegeler A. Cardiac surgery in patients with a porcelain aorta in the era of transcatheter valve implantation. European Journal of Cardio-thoracic Surgery. 2013;44(1):48-53. doi:10.1093/ejcts/ezs695.	NO	Not related to TAVI
506	Turkay S, Abdullah E, Celal A, Cenap Z, Nurdan E, Fadli D, et al. Multiple transcatheter interventions in the same session in congenital cardiopathies. Journal of Cardiovascular Disease Research. 2010;1(4):181-90. doi:10.4103/0975-3583.74261.	NO	Not related to TAVI
507	Toledano B, Bisbal F, Luisa Camara M, Labata C, Berastegui E, Galvez-Monton C, et al. Incidence and predictors of new-onset atrioventricular block requiring pacemaker implantation after sutureless aortic valve replacement. Interactive cardiovascular and thoracic surgery. 2016;23(6):861-8. doi:10.1093/icvts/ivw259.	NO	Not related to TAVI
508	Thalji NM, Suri RM, Daly RC, Greason KL, Dearani JA, Stulak JM, et al. The prognostic impact of concomitant coronary artery bypass grafting during aortic valve surgery: Implications for revascularization in the transcatheter era. Journal of Thoracic and Cardiovascular Surgery. 2015;149(2):451-60.e2. doi:10.1016/j.jtcvs.2014.08.073.	NO	Not related to TAVI
509	Tang GHL, Verma S, Bhatt DL. Two Randomized Clinical Trials on the Treatment of Secondary Mitral Regurgitation - Contradictory or Complementary? JAMA cardiology. 2019;4(4):311‐3. doi:10.1001/jamacardio.2019.0204.	NO	Not related to TAVI
510	Tanase D, Georgiev S, Eicken A, Ewert P. The Sapien valve provides enough grip to be implanted in pulmonary position without a pre-stent. Cardiovascular Diagnosis and Therapy. 2019;9:S264-S8. doi:10.21037/CDT.2019.09.08.	NO	Not related to TAVI
511	Tanaka H, Yamana H, Matsui H, Fushimi K, Yasunaga H. Proportion and risk factors of cholesterol crystal embolization after cardiovascular procedures: a retrospective national database study. Heart and vessels. 2020;35(9):1250-5. doi:10.1007/s00380-020-01593-1.	NO	Not related to TAVI
512	Tam DY, Qiu F, Manoragavan R, Fremes SE, Hassan A, Ko DT, et al. The Impact of the COVID-19 Pandemic on Cardiac Procedure Wait List Mortality in Ontario, Canada. Canadian Journal of Cardiology. 2021;37(10):1547-54. doi:10.1016/j.cjca.2021.05.008.	NO	Not related to TAVI
513	Szerlip M, Gualano S, Holper E, Squiers JJ, White JM, Doshi D, et al. Sex-Specific Outcomes of Transcatheter Aortic Valve Replacement With the SAPIEN 3 Valve: Insights From the PARTNER II S3 High-Risk and Intermediate-Risk Cohorts. JACC Cardiovascular interventions. 2018;11(1):13-20. doi:10.1016/j.jcin.2017.09.035.	NO	Not related to TAVI
514	Struja T, Suter F, Rohrmann S, Koch D, Mueller B, Schuetz P, et al. Comparison of Cardiovascular Procedure Rates in Patients with Supplementary vs Basic Insurance in Switzerland. JAMA network open. 2023;6(1):E2251965. doi:10.1001/jamanetworkopen.2022.51965.	NO	Not related to TAVI
515	Stratiev V, Guyon P, Teiger E, Collet JP. Reducing the risk of vascular complications during percutaneous aortic valve replacement. Annales De Cardiologie Et D Angeiologie. 2012;61(4):281-6. doi:10.1016/j.ancard.2011.11.002.	NO	Not related to TAVI
516	Stein L, Thaler A, Liang JW, Tuhrim S, Dhamoon AS, Dhamoon MS. Intermediate-term risk of stroke following cardiac procedures in a nationally representative data set. Journal of the American Heart Association. 2017;6(12). doi:10.1161/JAHA.117.006900.	NO	Not related to TAVI
517	Stanojevic D, Gunasekaran P, Tadros P, Wiley M, Earnest M, Mehta A, et al. Intravenous Adenosine Infusion is Safe and Well Tolerated during Coronary Fractional Flow Reserve Assessment in Elderly Patients with Severe Aortic Stenosis. Journal of Invasive Cardiology. 2016;28(9):357-61.	NO	Not related to TAVI
518	Spiro J, Venugopal V, Raja Y, Ludman PF, Townend JN, Doshi SN. Feasibility and Efficacy of the 2.5 L and 3.8 L Impella Percutaneous Left Ventricular Support Device During High-Risk, Percutaneous Coronary Intervention in Patients With Severe Aortic Stenosis. Catheterization and Cardiovascular Interventions. 2015;85(6):981-9. doi:10.1002/ccd.25355.	NO	Not related to TAVI
519	Sorajja P, Cabalka AK, Hagler DJ, Reeder GS, Chandrasekaran K, Cetta F, et al. Successful percutaneous repair of perivalvular prosthetic regurgitation. Catheterization and Cardiovascular Interventions. 2007;70(6):815-23. doi:10.1002/ccd.21270.	NO	Not related to TAVI
520	Sistino JJ, Fitzgerald DC. Epidemiology of cardiovascular disease in the United States: Implications for the perfusion profession. A 2017 update. Perfusion (United Kingdom). 2017;32(6):501-6. doi:10.1177/0267659117696140.	NO	Not related to TAVI
521	Simard T, Vemulapalli S, Jung RG, Vekstein A, Stebbins A, Holmes DR, et al. Transcatheter Edge-to-Edge Mitral Valve Repair in Patients With Severe Mitral Regurgitation and Cardiogenic Shock. Journal of the American College of Cardiology. 2022;80(22):2072-84. doi:10.1016/j.jacc.2022.09.006.	NO	Not related to TAVI
522	Sideris EB, Macuil B, Justiniano S, Rao PS. Total percutaneous correction of a tetralogy of Fallot variant with dominant pulmonary valve stenosis. Heart. 2005;91(3):345-7. doi:10.1136/hrt.2003.031682.	NO	Not related to TAVI
523	Shah K, Krinock M, Thyagaturu H, Munshi R, Pandya A, Falta S, et al. Temporal Trend, Prevalence, Predictors, and Outcomes of Pericardial Diseases in Patients Undergoing Transcatheter Aortic Valve Repair. Cureus Journal of Medical Science. 2021;13(7). doi:10.7759/cureus.16083.	NO	Not related to TAVI
524	Serrador Frutos AM, Jiménez-Quevedo P, Pérez de Prado A, Pan Álvarez-Ossorio M. Spanish Cardiac Catheterization and Coronary Intervention Registry. 26th Official Report of the Spanish Society of Cardiology Working Group on Cardiac Catheterization and Interventional Cardiology (1990-2016). Revista Espanola de Cardiologia. 2017;70(12):1110-20. doi:10.1016/j.recesp.2017.08.014.	NO	Not related to TAVI
525	Seidler T, Hünlich M, Puls M, Hasenfuß G, Jacobshagen C. Feasibility and outcomes of interventional treatment for vascular access site complications following transfemoral aortic valve implantation. Clinical Research in Cardiology. 2017;106(3):183-91. doi:10.1007/s00392-016-1038-1.	NO	Not related to TAVI
526	Seccareccia F, D'Errigo P, Tarantini G, Barbanti M, Tamburino C, Musumeci G, et al. [First results from the OBSERVANT II study: clinical characteristics of patients with aortic stenosis undergoing transcatheter treatment with new generation devices]. Giornale italiano di cardiologia (2006). 2020;21(6):469-77. doi:10.1714/3359.33331.	NO	Not related to TAVI
527	Schwencke C, Bijuklic K, Ouarrak T, Lubos E, Schillinger W, Plicht B, et al. Impact of cardiac comorbidities on early and 1-year outcome after percutaneous mitral valve interventions: data from the German transcatheter mitral valve interventions (TRAMI) registry. Clinical Research in Cardiology. 2017;106(4):249-58. doi:10.1007/s00392-016-1044-3.	NO	Not related to TAVI
528	Schoepf UJ, Gray HN, Tesche C. CT Angiography-derived Fractional Flow Reserve: The Global Game of Thrones. Radiology-Cardiothoracic Imaging. 2019;1(4). doi:10.1148/ryct.2019190197.	NO	Not related to TAVI
529	Schneider AW, Hazekamp MG, Versteegh MIM, de Weger A, Holman ER, Klautz RJM, et al. Reinterventions after freestyle stentless aortic valve replacement: an assessment of procedural risks. European Journal of Cardio-Thoracic Surgery. 2019;56(6):1117-23. doi:10.1093/ejcts/ezz222.	NO	Not related to TAVI
530	Schäfer U, Kempfert J, Verheye S, Maisano F, Thiele H, Landt M, et al. Safety and Performance Outcomes of a Self-Expanding Transcatheter Aortic Heart Valve: The BIOVALVE Trials. JACC Cardiovascular interventions. 2020;13(2):157-66. doi:10.1016/j.jcin.2019.07.058.	NO	Not related to TAVI
531	Santarpino G, Pfeiffer S, Jessl J, Dell'Aquila AM, Pollari F, Pauschinger M, et al. Sutureless replacement versus transcatheter valve implantation in aortic valve stenosis: a propensity-matched analysis of 2 strategies in high-risk patients. The Journal of thoracic and cardiovascular surgery. 2014;147(2):561-7. doi:10.1016/j.jtcvs.2013.10.025.	NO	Not related to TAVI
532	Samad Z, Sivak JA, Phelan M, Schulte PJ, Patel U, Velazquez EJ. Prevalence and Outcomes of Left-Sided Valvular Heart Disease Associated With Chronic Kidney Disease. Journal of the American Heart Association. 2017;6(10). doi:10.1161/jaha.117.006044.	NO	Not related to TAVI
533	Rudolph TK, Messika-Zeitoun D, Frey N, Lutz M, Krapf L, Passefort S, et al. Severe aortic stenosis management in heart valve centres compared with primary/secondary care centres. Heart. 2023;109(12):944-50. doi:10.1136/heartjnl-2022-321566.	NO	Not related to TAVI
534	Rossi A, De Cecco CN, Kennon SRO, Zou L, Meinel FG, Toscano W, et al. CT angiography to evaluate coronary artery disease and revascularization requirement before trans-catheter aortic valve replacement. Journal of Cardiovascular Computed Tomography. 2017;11(5):338-46. doi:10.1016/j.jcct.2017.06.001.	NO	Not related to TAVI
535	Romaguera R, Ojeda S, Cruz-Gonzalez I, Moreno R. Spanish Cardiac Catheterization and Coronary Intervention Registry. 30th Official Report of the Interventional Cardiology Association of the Spanish Society of Cardiology (1990-2020) in the year of the COVID-19 pandemic. Revista Espanola De Cardiologia. 2021;74(12):1096-106. doi:10.1016/j.recesp.2021.07.018.	NO	Not related to TAVI
536	Roleder T, Hawranek M, Gasior T, Ciesla D, Zembala M, Wojakowski W, et al. Trends in diagnosis and treatment of aortic stenosis in the years 2006-2016 according to the SILCARD registry. Polish Archives of Internal Medicine-Polskie Archiwum Medycyny Wewnetrznej. 2018;128(12):739-45. doi:10.20452/pamw.4352.	NO	Not related to TAVI
537	Rogers T, Bruce CG. Orthotopic stenting after BASILICA - an indicator of procedural success. EuroIntervention : journal of EuroPCR in collaboration with the Working Group on Interventional Cardiology of the European Society of Cardiology. 2023;19(5):e371-e2. doi:10.4244/eij-e-23-00026.	NO	Not related to TAVI
538	Reed GW, Masri A, Griffin BP, Kapadia SR, Ellis SG, Desai MY. Long-Term Mortality in Patients With Radiation-Associated Coronary Artery Disease Treated With Percutaneous Coronary Intervention. Circulation-Cardiovascular Interventions. 2016;9(6). doi:10.1161/circinterventions.115.003483.	NO	Not related to TAVI
539	Rear R, Bell RM, Hausenloy DJ. Contrast-induced nephropathy following angiography and cardiac interventions. Heart. 2016;102(8):638-48. doi:10.1136/heartjnl-2014-306962.	NO	Not related to TAVI
540	Rajiah P, Cummings KW, Williamson E, Young PM. CT Fractional Flow Reserve: A Practical Guide to Application, Interpretation, and Problem Solving. Radiographics : a review publication of the Radiological Society of North America, Inc. 2022;42(2):340-58. doi:10.1148/rg.210097.	NO	Not related to TAVI
541	Provaznik Z, Holzamer A, Camboni D, Rupprecht L, Resch M, Wittmann S, et al. Perforation of myocardial wall and great vessels after cardiovascular interventions-a 5-year analysis. Journal of Thoracic Disease. 2017;9(12):5288-94. doi:10.21037/jtd.2017.10.113.	NO	Not related to TAVI
542	Price LZ, Faries PL, McKinsey JF, Prakash K, Tang GH, Kovacic JC, et al. The Epidemiology, Pathophysiology, and Novel Treatment of Calcific Arterial Disease. Surgical technology international. 2019;34:351-8.	NO	Not related to TAVI
543	Porras D, McElhinney DB, del Nido P, Lock JE, Meadows J, Marshall AC. Clinical and Stent-Related Outcomes After Transcatheter or Operative Placement of Bare-Metal Stents in the Ventricular Septum or Subvalvar Systemic Outflow Tract. Circulation-Cardiovascular Interventions. 2012;5(4):570-81. doi:10.1161/circinterventions.111.967190.	NO	Not related to TAVI
544	Pockett CR, Moore JW, El-Said HG. Three dimensional rotational angiography for assessment of coronary arteries during melody valve implantation: introducing a technique that may improve outcomes. Netherlands Heart Journal. 2017;25(2):82-90. doi:10.1007/s12471-016-0931-6.	NO	Not related to TAVI
545	Pirelli L, Patel NC, Scheinerman JS, Brinster DR, Hemli JM, Basman C, et al. Hybrid Minimally Invasive Approach for Combined Obstructive Coronary Artery Disease and Severe Aortic Stenosis. Innovations: Technology and Techniques in Cardiothoracic and Vascular Surgery. 2020;15(2):131-7. doi:10.1177/1556984519896581.	NO	Not related to TAVI
546	Philip F, Faza NN, Schoenhagen P, Desai MY, Tuzcu EM, Svensson LG, et al. Aortic annulus and root characteristics in severe aortic stenosis due to bicuspid aortic valve and tricuspid aortic valves: Implications for transcatheter aortic valve therapies. Catheterization and Cardiovascular Interventions. 2015;86(2):E88-E98. doi:10.1002/ccd.25948.	NO	Not related to TAVI
547	Petronio AS, Capranzano P, barbato E, Piazza N, Baumbach A, Haude M, et al. Current status of transcatheter mitral valve therapy in Europe: results from an EAPCI survey (Part II). EuroIntervention : journal of EuroPCR in collaboration with the Working Group on Interventional Cardiology of the European Society of Cardiology. 2017;12(16):1934-9.	NO	Not related to TAVI
548	Perdoncin E, Bruce CG, Babaliaros VC, Yildirim DK, Depta JP, McCabe JM, et al. Balloon-Augmented Leaflet Modification With Bioprosthetic or Native Aortic Scallop Intentional Laceration to Prevent Iatrogenic Coronary Artery Obstruction and Laceration of the Anterior Mitral Leaflet to Prevent Outflow Obstruction: Benchtop Validation and First In-Man Experience. Circulation Cardiovascular interventi…	NO	Not related to TAVI
549	Pei H, Wu Y, Yang Y, Teng S, Zhang H, Zhang L, et al. Early clinical outcomes of percutaneous balloon aortic valvuloplasty in treating high-risk patients with severe aortic stenosis. Zhonghua xin xue guan bing za zhi. 2015;43(1):34-8.	NO	Not related to TAVI
550	Pegus C, Duncan I, Greener J, Granada JF, Ahmed T. Achieving Health Equity by Normalizing Cardiac Care. Health Equity. 2018;2(1):404-11. doi:10.1089/heq.2018.0067.	NO	Not related to TAVI
551	Pedersen WR, Mooney MR, Ungs D, Pedersen C, Sorajja P, Poulose AK, et al. Improvement in aortic valve area using a new "hour glass" shaped valvuloplasty balloon compared with standard cylindrical balloons in severe aortic stenosis patients. Minerva cardioangiologica. 2014;62(3):243-9.	NO	Not related to TAVI
552	Pedersen WR, Klaassen PJ, Boisjolie CR, Pierce TA, Harris KM, Lesser JR, et al. Feasibility of transcatheter intervention for severe aortic stenosis in patients ≥90 years of age: Aortic valvuloplasty revisited. Catheterization and Cardiovascular Interventions. 2007;70(1):151-6. doi:10.1002/ccd.21161.	NO	Not related to TAVI
553	Paukovitsch M, Felbel D, Groeger M, Rottbauer W, Markovic S, Tadic M, et al. Diabetes Mellitus in Patients Undergoing Mitral Transcatheter Edge-to-Edge Repair-A Decade Experience in 1000+Patients. Journal of Clinical Medicine. 2023;12(10). doi:10.3390/jcm12103502.	NO	Not related to TAVI
554	Patsalis PC, Malik-Patsalis AB, Rauscher HG, Schaefers C, Useini D, Strauch JT, et al. Efficacy of Auricular Acupuncture and Lavender Oil Aromatherapy in Reducing Preinterventional Anxiety in Cardiovascular Patients: a Randomized Single-Blind Placebo-Controlled Trial. Journal of integrative and complementary medicine. 2022;28(1):45‐50. doi:10.1089/jicm.2021.0171.	NO	Not related to TAVI
555	Patra S, Kumar D, Pande A, Mukherjee SS, Roy RR, Halder A, et al. Procedural safety and outcome of ultrathin strut stents (<60 μm) in the management of very long coronary artery stenosis (>30 mm)-a retrospective real world study. American journal of cardiovascular disease. 2020;10(3):182‐8.	NO	Not related to TAVI
556	Patel KP, Rathod K, Akhtar M, Jones DA, Ozkor M, Kennon S, et al. Differentiating Between Acute Decompensated Aortic Stenosis and Myocardial Infarction. Cardiovascular Revascularization Medicine. 2022;43:13-7. doi:10.1016/j.carrev.2022.04.003.	NO	Not related to TAVI
557	Pascual I, Avanzas P, Muñoz-García AJ, López-Otero D, Jimenez-Navarro MF, Cid-Alvarez B, et al. Percutaneous implantation of the CoreValve® self-expanding valve prosthesis in patients with severe aortic stenosis and porcelain aorta: Medium-term follow-up. Revista Espanola de Cardiologia. 2013;66(10):775-81. doi:10.1016/j.recesp.2013.03.002.	NO	Not related to TAVI
558	Pascual I, Avanzas P, Munoz-Garcia AJ, Lopez-Otero D, Jimenez-Navarro MF, Cid-Alvarez B, et al. Percutaneous Implantation of the CoreValve (R) Self-expanding Valve Prosthesis in Patients With Severe Aortic Stenosis and Porcelain Aorta: Medium-term Follow-up. Revista Espanola De Cardiologia. 2013;66(10):775-81. doi:10.1016/j.rec.2013.03.001.	NO	Not related to TAVI
559	Ozaki Y. European Society of Cardiology (ESC) Congress Report From Munich 2012. Circulation Journal. 2012;76(11):2530-5. doi:10.1253/circj.CJ-66-0051.	NO	Not related to TAVI
560	O'Sullivan CJ, Englberger L, Hosek N, Heg D, Cao D, Stefanini GG, et al. Clinical outcomes and revascularization strategies in patients with low-flow, low-gradient severe aortic valve stenosis according to the assigned treatment modality. JACC: cardiovascular interventions. 2015;8(5 // *Medtronic*):704‐17. doi:10.1016/j.jcin.2014.11.020.	NO	Not related to TAVI
561	Ojeda S, Romaguera R, Cruz-Gonzalez I, Moreno R. Spanish Cardiac Catheterization and Coronary Intervention Registry. 29th Official Report of the Interventional Cardiology Association of the Spanish Society of Cardiology (1990-2019). Revista espanola de cardiologia (English ed). 2020;73(11):927-36. doi:10.1016/j.rec.2020.09.005.	NO	Not related to TAVI
562	Nuis R-J, Wood D, Kroon H, van Wiechen M, Bigelow D, Buller C, et al. Frequency, Impact, and Predictors of Access Complications With Plug-Based Large-Bore Arteriotomy Closure-A Patient-Level Meta-Analysis. Cardiovascular Revascularization Medicine. 2022;34:69-74. doi:10.1016/j.carrev.2021.02.017.	NO	Not related to TAVI
563	Nombela-Franco L, Ruel M, Radhakrishnan S, Webb JG, Hansen M, Labinaz M, et al. Comparison of Hemodynamic Performance of Self-Expandable Core Valve Versus Balloon-Expandable Edwards SAPIEN Aortic Valves Inserted by Catheter for Aortic Stenosis. American Journal of Cardiology. 2013;111(7):1026-33. doi:10.1016/j.amjcard.2012.11.063.	NO	Not related to TAVI
564	Nietlispach F, Wijesinghe N, Gurvitch R, Tay E, Carpenter JP, Burns C, et al. An Embolic Deflection Device for Aortic Valve Interventions. Jacc-Cardiovascular Interventions. 2010;3(11):1133-8. doi:10.1016/j.jcin.2010.05.022.	NO	Not related to TAVI
565	Nicolini F, Fortuna D, Contini GA, Pacini D, Gabbieri D, De Palma R, et al. Long-Term Outcomes of Conventional Aortic Valve Replacement in High-Risk Patients: Where Do We Stand? Annals of Thoracic and Cardiovascular Surgery. 2016;22(5):304-11. doi:10.5761/atcs.oa.16-00165.	NO	Not related to TAVI
566	Nicolini F, Beghi C, Barbieri F, Secchi P, Agostinelli A, Fragnito C, et al. Aortic valve replacement in octogenarians: Analysis of risk factors for early and late mortality. Journal of Heart Valve Disease. 2010;19(5):615-22.	NO	Not related to TAVI
567	Ngiam JN, Chew NWS, Tan BY-Q, Sim HW, Sia C-H, Kong WKF, et al. The obesity paradox: association of obesity with improved survival in medically managed severe aortic stenosis. Singapore Medical Journal. 2022;63(6):330-4. doi:10.11622/smedj.2020169.	NO	Not related to TAVI
568	Nedeljkovic MA, Beleslin B, Tesic M, Vukcevic V, Stankovic G, Stojkovic S, et al. Percutaneous implantation of self-expandable aortic valve in high risk patients with severe aortic stenosis: The first experiences in Serbia. Vojnosanitetski Pregled. 2016;73(2):192-7. doi:10.2298/vsp141117024n.	NO	Not related to TAVI
569	Müller-Werdan U, Norman K. Current Concepts of Cardiologic Therapies in the Elderly. Deutsche Medizinische Wochenschrift. 2018;143(7):460-4. doi:10.1055/s-0043-115616.	NO	Not related to TAVI
570	Mukaida T, Honda S, Yoneda S, Takagi K, Kataoka Y, Noguchi T. IVUS Imaging of Endothelialization of an Implanted Transcatheter Aortic Valve Causing Delayed Coronary Obstruction. JACC: Cardiovascular Interventions. 2023;16(16):2040-2. doi:10.1016/j.jcin.2023.04.038.	NO	Not related to TAVI
571	Moszura T, Dryzek P, Goreczny S, Mazurek-Kula A, Moll JJ, Sysa A, et al. A 10-year single-centre experience in percutaneous interventions for multi-stage treatment of hypoplastic left heart syndrome. Cardiology in the Young. 2014;24(1):54-63. doi:10.1017/s104795111200220x.	NO	Not related to TAVI
572	Morgan GJ, Sadeghi S, Salem MM, Wilson N, Kay J, Rothman A, et al. SAPIEN valve for percutaneous transcatheter pulmonary valve replacement without "pre-stenting": A multi-institutional experience. Catheterization and Cardiovascular Interventions. 2019;93(2):324-9. doi:10.1002/ccd.27932.	NO	Not related to TAVI
573	Moreno R, Diez J-L, Diarte J-A, Macaya F, de la Torrre Hernandez J-M, Rodriguez-Leor O, et al. Consequences of canceling elective invasive cardiac procedures during Covid-19 outbreak. Catheterization and Cardiovascular Interventions. 2021;97(5):927-37. doi:10.1002/ccd.29433.	NO	Not related to TAVI
574	Montero-Cruces L, Pérez-Camargo D, Villagrán-Medinilla E, Beltrao-Sial RL, Carnero-Alcázar M, Cobiella-Carnicer FJ, et al. Minimally invasive direct coronary artery bypass (MIDCAB). Cirugia Cardiovascular. 2020;27(5):175-8. doi:10.1016/j.circv.2020.07.003.	NO	Not related to TAVI
575	Memon S, Goldman S, Rodriguez R, Ramlawi B, Coady PM, Gnall EM. Alternative Application Technique for the MANTA Vascular Closure Device for Percutaneous Large-Bore Arterial Access Closure: The Fluoroscopic DOT Technique. Journal of Endovascular Therapy. 2022;10.1177/15266028221105187. doi:10.1177/15266028221105187.	NO	Not related to TAVI
576	Meier P, Timmis A. Almanac 2012: Interventional cardiology. Journal of the Hong Kong College of Cardiology. 2013;21(1):1-14.	NO	Not related to TAVI
577	Meier P, Franzen O, Lansky AJ. Almanac 2013: novel non-coronary cardiac interventions. Acta Cardiologica. 2014;69(4):435-45. doi:10.1080/ac.69.4.3036660.	NO	Not related to TAVI
578	Meier D, Fournier S, Barras N, Regamey J, Rosset S, Pavon AG, et al. [Cardiology]. Revue medicale suisse. 2020;16(676-7):16-22.	NO	Not related to TAVI
579	Mehta SR, Bainey KR, Cantor WJ, Lordkipanidzé M, Marquis-Gravel G, Robinson SD, et al. 2018 Canadian Cardiovascular Society/Canadian Association of Interventional Cardiology Focused Update of the Guidelines for the Use of Antiplatelet Therapy. Canadian Journal of Cardiology. 2018;34(3):330-2. doi:10.1016/j.cjca.2017.12.012.	NO	Not related to TAVI
580	Mehta C, Desai T, Shebani S, Stickley J, De Giovanni J. Rapid Ventricular Pacing for Catheter Interventions in Congenital Aortic Stenosis and Coarctation: Effectiveness, Safety, and Rate Titration for Optimal Results. Journal of interventional cardiology. 2010;23(1):7-13. doi:10.1111/j.1540-8183.2009.00521.x.	NO	Not related to TAVI
581	Mauler-Wittwer S, Sievert H, Ioppolo AM, Mahfoud F, Carrié D, Lipiecki J, et al. Study Evaluating the Use of RenalGuard to Protect Patients at High Risk of AKI. JACC: Cardiovascular Interventions. 2022;15(16):1639-48. doi:10.1016/j.jcin.2022.05.036.	NO	Not related to TAVI
582	Matsuura K, Ueda H, Kohno H, Tamura Y, Watanabe M, Inui T, et al. Does the presence of coronary artery disease affect the outcome of aortic valve replacement? Heart and vessels. 2018;33(1):1-8. doi:10.1007/s00380-017-1024-1.	NO	Not related to TAVI
583	Matsumoto Y. European Society of Cardiology (ESC) congress report from Amsterdam 2013. Circulation Journal. 2013;77(11):2687-90. doi:10.1253/circj.CJ-13-1213.	NO	Not related to TAVI
584	Martinez CA, Singh V, Londoño JC, Cohen MG, Alfonso CE, O'Neill WW, et al. Percutaneous retrograde left ventricular assist support for interventions in patients with aortic stenosis and left ventricular dysfunction. Catheterization and Cardiovascular Interventions. 2012;80(7):1201-9. doi:10.1002/ccd.24303.	NO	Not related to TAVI
585	Martin GR, Anderson JB, Vincent RN. IMPACT Registry and National Pediatric Cardiology Quality Improvement Collaborative: Contributions to Quality in Congenital Heart Disease. World Journal for Pediatric and Congenital Heart Surgery. 2019;10(1):72-80. doi:10.1177/2150135118815059.	NO	Not related to TAVI
586	Mangieri A, Khokhar AA, Petronio AS, Giannini C, Angelillis M, Fiorina C, et al. Valve-in-Valve Implantation of Medtronic CoreValve Prosthesis in Patients With Failing Bioprosthetic Aortic Valves: Mid-term Outcomes From the Italian CoreValve Clinical Service Project. The Journal of invasive cardiology. 2022;34(2):E73-E9.	NO	Not related to TAVI
587	Mahabadi AA, Kahlert P, Kahlert HA, Dykun I, Balcer B, Forsting M, et al. Comparison of Lipoprotein(a)-Levels in Patients >= 70 Years of Age With Versus Without Aortic Valve Stenosis. American Journal of Cardiology. 2018;122(4):645-9. doi:10.1016/j.amjcard.2018.04.046.	NO	Not related to TAVI
588	Madershahian N, Scherner M, Liakopoulos O, Rahmanian P, Kuhn E, Hellmich M, et al. Renal impairment and transapical aortic valve implantation: impact of contrast medium dose on kidney function and survival. European Journal of Cardio-Thoracic Surgery. 2012;41(6):1225-32. doi:10.1093/ejcts/ezr199.	NO	Not related to TAVI
589	Mach M, Szalkiewicz P, Poschner T, Hasan W, Andreas M, Winkler B, et al. The use of semi-compliant versus non-compliant balloon systems for predilatation during the implantation of self-expandable transcatheter aortic valves Data from the VIenna CardioThOracic Aortic Valve RegistrY (VICTORY). European Journal of Clinical Investigation. 2021;51(9). doi:10.1111/eci.13570.	NO	Not related to TAVI
590	Lunardi M, Pighi M, Venturi G, Del Sole PA, Pesarini G, Mainardi A, et al. Short-and-long-term outcomes after coronary rotational atherectomy in patients treated with trans-catheter aortic valve implantation. Journal of Clinical Medicine. 2021;10(1):1-11. doi:10.3390/jcm10010112.	NO	Not related to TAVI
591	Lippmann M, Patel J, Kvapil J, Westover D, Pierpoline M, Tadros P, et al. Safety and Feasibility of Rotational Atherectomy in Elderly Patients With Severe Aortic Stenosis. Journal of Invasive Cardiology. 2017;29(8):271-5.	NO	Not related to TAVI
592	Lindsay I, Aboulhosn J, Salem M, Levi D. Aortic root compression during transcatheter pulmonary valve replacement. Catheterization and Cardiovascular Interventions. 2016;88(5):814-21. doi:10.1002/ccd.26547.	NO	Not related to TAVI
593	Lindner JU, Markuske M, Szczanowicz L, Jobs A, Abdel-Wahab M, Desch S, et al. Balloon-assisted injection of fibrin sealant for the treatment of postintervention access-site bleeding complications. Catheterization and Cardiovascular Interventions. 2022;99(4):1327-34. doi:10.1002/ccd.30068.	NO	Not related to TAVI
594	Leyva F, Zegard A, Okafor O, Stegemann B, Ludman P, Qiu T. Cardiac operations and interventions during the COVID-19 pandemic: a nationwide perspective. Europace : European pacing, arrhythmias, and cardiac electrophysiology : journal of the working groups on cardiac pacing, arrhythmias, and cardiac cellular electrophysiology of the European Society of Cardiology. 2021;23(6):928-36. doi:10.1093/eur…	NO	Not related to TAVI
595	Leon MB, Smith CR, Mack MJ, Makkar RR, Svensson LG, Kodali SK, et al. Transcatheter or Surgical Aortic-Valve Replacement in Intermediate-Risk Patients. New England journal of medicine. 2016;374(17):1609‐20. doi:10.1056/NEJMoa1514616.	NO	Not related to TAVI
596	Lefèvre T. Strategies for managing contrast-induced nephropathy. Interventional Cardiology: Reviews, Research, Resources. 2011;6(2):124-7. doi:10.15420/icr.2011.6.2.124.	NO	Not related to TAVI
597	Lauterbach M, Hauptmann KE. Reducing Patient Radiation Dose With Image Noise Reduction Technology in Transcatheter Aortic Valve Procedures. American Journal of Cardiology. 2016;117(5):834-8. doi:10.1016/j.amjcard.2015.12.016.	NO	Not related to TAVI
598	Kuo JA, Schutte DA. Aortic Root Distortion During Balloon Angioplasty of Right Ventricular Outflow Tract Prior to Transcatheter Pulmonary Valve Implantation. Pediatric Cardiology. 2021;42(2):302-6. doi:10.1007/s00246-020-02483-z.	NO	Not related to TAVI
599	Kuo JA, Feezel AA, Putnam TN, Schutte DA. Melody Valve Implantation within Freestyle Stentless Porcine Aortic Heterograft. Catheterization and Cardiovascular Interventions. 2017;89(7):1224-30. doi:10.1002/ccd.26862.	NO	Not related to TAVI
600	Kotronias RA, Scarsini R, Gibbs T, De Maria GL, Rajasundaram S, Langrish JP, et al. Safety of Rotational Atherectomy Using the Radial Access in Patients With Severe Aortic Stenosis. American Journal of Cardiology. 2019;124(3):381-8. doi:10.1016/j.amjcard.2019.04.052.	NO	Not related to TAVI
601	Kornowski R, Witberg G. The pros and cons of the Heart Team. Future cardiology. 2019;15(4):255-8. doi:10.2217/fca-2019-0018.	NO	Not related to TAVI
602	Kooistra NHM, Abawi M, Voskuil M, Urgel K, Samim M, Nijhoff F, et al. Randomised comparison of a balloon-expandable and self-expandable valve with quantitative assessment of aortic regurgitation using magnetic resonance imaging. Netherlands heart journal. 2020;28(5):253‐65. doi:10.1007/s12471-020-01414-0.	NO	Not related to TAVI
603	Kołtowski L, Filipiak KJ, Tomaniak M, Kochman J, Pietrasik A, Rdzanek A, et al. A prospective randomised comparison of minor bleedings in transradial vs. transfemoral access percutaneous coronary interventions for STEMI: a new FEMORAL bleeding classification. Kardiologia polska. 2014;72(9):790‐7. doi:10.5603/KP.a2014.0109.	NO	Not related to TAVI
604	Kogoj P, Devjak R, Bunc M. Balloon aortic valvuloplasty (BAV) as a bridge to aortic valve replacement in cancer patients who require urgent non-cardiac surgery. Radiology and Oncology. 2014;48(1):62-6. doi:10.2478/raon-2013-0078.	NO	Not related to TAVI
605	Kleinecke C, Buffle E, Link J, Haener J, Sedaghat A, Galea R, et al. Amplatzer left atrial appendage closure: Single versus combined procedures. Catheterization and Cardiovascular Interventions. 2021;97(7):E973-E81. doi:10.1002/ccd.29271.	NO	Not related to TAVI
606	Kinnaird T, Gallagher S, Spratt JC, Ludman P, de Belder M, Copt S, et al. Complex high-risk and indicated percutaneous coronary intervention for stable angina: Does operator volume influence patient outcome? American heart journal. 2020;222:15-25. doi:10.1016/j.ahj.2019.12.019.	NO	Not related to TAVI
607	Kini A, Yu J, Cohen MG, Mehran R, Baber U, Sartori S, et al. Effect of bivalirudin on aortic valve intervention outcomes study: a two-centre registry study, comparing bivalirudin and unfractionated heparin in balloon aortic valvuloplasty. EuroIntervention : journal of EuroPCR in collaboration with the Working Group on Interventional Cardiology of the European Society of Cardiology. 2014;10(3):312…	NO	Not related to TAVI
608	Kholaif N, Mohamed TI, Alharbi IS, Aljenedil SA, AlHumaidan H, Al-Ashwal A, et al. Management and clinical outcomes of patients with homozygous familial hypercholesteremia in Saudi Arabia. Monaldi archives for chest disease = Archivio Monaldi per le malattie del torace. 2023;10.4081/monaldi.2023.2503. doi:10.4081/monaldi.2023.2503.	NO	Not related to TAVI
609	Khokhar AA, Ponticelli F, Zlahoda-Huzior A, Chandra K, Ruggiero R, Toselli M, et al. Coronary access following ACURATE neo implantation for transcatheter aortic valve-in-valve implantation: Ex vivo analysis in patient-specific anatomies. Frontiers in Cardiovascular Medicine. 2022;9. doi:10.3389/fcvm.2022.902564.	NO	Not related to TAVI
610	Khawaja MZ, Sohal M, Valli H, Dworakowski R, Pettit SJ, Roy D, et al. Standalone balloon aortic valvuloplasty: Indications and outcomes from the UK in the transcatheter valve era. Catheterization and Cardiovascular Interventions. 2013;81(2):366-73. doi:10.1002/ccd.24534.	NO	Not related to TAVI
611	Katsanos S, Debonnaire P, van der Kley F, van Rosendael P, Joyce E, de Graaf MA, et al. Position of Edwards SAPIEN Transcatheter Valve in the Aortic Root in Relation With the Coronary Ostia: Implications for Percutaneous Coronary Interventions. Catheterization and Cardiovascular Interventions. 2015;85(3):480-7. doi:10.1002/ccd.25718.	NO	Not related to TAVI
612	Kassas I, Nagy A, Alonso A, Akhter MW, Smith CS, Ahmed M, et al. Orbital Atherectomy for Calcific Coronary Artery Disease in Patients With Severe Aortic Stenosis: A Safety and Feasibility Study. Journal of Invasive Cardiology. 2019;31(7):E205-E10.	NO	Not related to TAVI
613	Kang SL, Ramroop R, Manojlovich L, Runeckles K, Fan S, Chaturvedi RR, et al. Is there a role for endovascular stent implantation in the management of postoperative right ventricular outflow tract obstruction in the era of transcatheter valve implantation? Catheterization and Cardiovascular Interventions. 2022;99(4):1138-48. doi:10.1002/ccd.30043.	NO	Not related to TAVI
614	Kalogeras K, Kabir T, Mittal T, Mirsadraee S, Skondras E, Rahman Haley S, et al. Real-world comparison of the new 34 mm self-expandable transcatheter aortic prosthesis Evolut R to its 31 mm core valve predecessor. Catheterization and Cardiovascular Interventions. 2019;93(4):685-91. doi:10.1002/ccd.27862.	NO	Not related to TAVI
615	Kala P, Tesar D, Hajek P, Adlova R, Veselka J. Combined percutaneous approach for aortic valve implantation in poor vascular access. Bratislava Medical Journal-Bratislavske Lekarske Listy. 2020;121(8):537-40. doi:10.4149/bll_2020_089.	NO	Not related to TAVI
616	Kahlert P, Eggebrecht H, Erbel R, Sack S. A Modified "Preclosure" Technique After Percutaneous Aortic Valve Replacement. Catheterization and Cardiovascular Interventions. 2008;72(6):877-84. doi:10.1002/ccd.21711.	NO	Not related to TAVI
617	Jimenez-Quevedo P, Serrador A, Perez de Prado A, Pan M. Spanish Cardiac Catheterization and Coronary Intervention Registry. 25th Official Report of the Spanish Society of Cardiology Working Group on Cardiac Catheterization and Interventional Cardiology (1990-2015). Revista Espanola De Cardiologia. 2016;69(12):1180-9. doi:10.1016/j.rec.2016.08.016.	NO	Not related to TAVI
618	Jegaden O, Lapeze J, Farhart F, de Gevigney G. Aortic valve stenosis after previous coronary bypass: transcatheter valve implantation or aortic valve replacement? Journal of cardiothoracic surgery. 2012;7:47.	NO	Not related to TAVI
619	Januszek R, Bartus K, Litwinowicz R, Dziewierz A, Rzeszutko L. Coronary Perforation of Distal Diagonal Branch Followed by Prolonged Recurrent Cardiac Tamponade Finally Resolved with Pericardiotomy - the Potential Risk of Hydrophilic Guide-Wires. The open cardiovascular medicine journal. 2017;11:61-5. doi:10.2174/1874192401711010061.	NO	Not related to TAVI
620	Iung B, Rahimtoola SH, Vahanian A. The year in cardiology 2015: valvular heart disease. European heart journal. 2016;37(5):442-8. doi:10.1093/eurheartj/ehv719.	NO	Not related to TAVI
621	Hosseini M, Lahr BD, Greason KL, Arghami A, Gulati R, Eleid MF, et al. Obesity and vascular complication in percutaneous transfemoral transcatheter aortic valve insertion. Catheterization and Cardiovascular Interventions. 2023;101(7):1221-8. doi:10.1002/ccd.30658.	NO	Not related to TAVI
622	Holzhey D, Linke A, Treede H, Baldus S, Bleiziffer S, Wagner A, et al. Intermediate follow-up results from the multicenter engager European pivotal trial. The Annals of thoracic surgery. 2013;96(6):2095-100. doi:10.1016/j.athoracsur.2013.06.089.	NO	Not related to TAVI
623	Herrmann J, Lopez-Fernandez T, Lyon AR. The year in cardiovascular medicine 2021: cardio-oncology. European heart journal. 2022;43(9):857-+. doi:10.1093/eurheartj/ehab891.	NO	Not related to TAVI
624	Hensey M, Sellers S, Sathananthan J, Lai A, Landes U, Alkhodair A, et al. Bioprosthetic Valve Leaflet Displacement During Valve-in-Valve Intervention An Ex Vivo Bench Study. Jacc-Cardiovascular Interventions. 2020;13(6):667-78. doi:10.1016/j.jcin.2019.10.021.	NO	Not related to TAVI
625	Henning RJ. The current diagnosis and treatment of patients with aortic valve stenosis. Future cardiology. 2021;17(6):1143-60. doi:10.2217/fca-2020-0140.	NO	Not related to TAVI
626	Hemmrich M, Peterson ED, Thomitzek K, Weitz JI. Spotlight on unmet needs in stroke prevention: The PIONEER AF-PCI, NAVIGATE ESUS and GALILEO trials. Thrombosis and haemostasis. 2016;116:S33-S40. doi:10.1160/th16-06-0487.	NO	Not related to TAVI
627	Hellhammer K, Balzer J, Zeus T, Rammos C, Niebel S, Kubatz L, et al. Percutaneous mitral valve repair using the MitraClip® systemin patients with anemia. International journal of cardiology. 2015;184(1):399-404. doi:10.1016/j.ijcard.2015.02.081.	NO	Not related to TAVI
628	Heger T, Strauss S, Blessing E, Andrassy M, Erbel C, Mueller OJ, et al. Short and long-term results after endovascular management of vascular complications during transfemoral aortic valve implantation. Acta Cardiologica. 2017;72(4):474-82. doi:10.1080/00015385.2017.1335455.	NO	Not related to TAVI
629	Harnek J, Nilsson J, Friberg O, James S, Lagerqvist B, Hambraeus K, et al. The 2011 outcome from the swedish health care registry on heart disease (swedeheart). Scandinavian Cardiovascular Journal. 2013;47(S62):1-10. doi:10.3109/14017431.2013.780389.	NO	Not related to TAVI
630	Harjai KJ, Agarwal S, Bauch T, Bernardi M, Casale AS, Green S, et al. Coronary and Structural Heart Disease Interventions During COVID-19 Pandemic: A Road Map for Clinicians and Health Care Delivery Systems. Cardiovascular Revascularization Medicine. 2020;21(8):939-45. doi:10.1016/j.carrev.2020.06.013.	NO	Not related to TAVI
631	Harbaoui B, Ghigo N, Boussel L, Liebgott H, Souteyrand G, Durand E, et al. Prognostic significance of vascular and valvular calcifications in low- and high-gradient aortic stenosis. European heart journal Cardiovascular Imaging. 2022;23(4):508-14. doi:10.1093/ehjci/jeab039.	NO	Not related to TAVI
632	Hamshere S, Comer K, Choudhry F, Rathod K, Mills G, Ferguson G, et al. Reintroduction of elective cardiac interventions in the era of COVID-19: the Barts experience. Open heart. 2021;8(1). doi:10.1136/openhrt-2020-001446.	NO	Not related to TAVI
633	Hamid T, Choudhury TR, Clarke B, Mahadevan VS. Pre-closure of Large-Sized Arterial Access Sites in Adults Undergoing Transcatheter Structural Interventions. Cardiology and therapy. 2015;4(1):59-63. doi:10.1007/s40119-014-0034-7.	NO	Not related to TAVI
634	Haddad RN, Hascoet S, Karsenty C, Houeijeh A, Baruteau A-E, Ovaert C, et al. Multicentre experience with Optimus balloon-expandable cobalt-chromium stents in congenital heart disease interventions. Open heart. 2023;10(1). doi:10.1136/openhrt-2022-002157.	NO	Not related to TAVI
635	Gros BP, Roux O, Eeckhout E, Kirsch M. Case report: Stenosis turned leak horizontal ellipsis and turned stenosis-complications of paravalvular prosthetic leak closure with a plug device. Frontiers in Cardiovascular Medicine. 2023;10. doi:10.3389/fcvm.2023.1132063.	NO	Not related to TAVI
636	Grines CL, Klein AJ, Bauser-Heaton H, Alkhouli M, Katukuri N, Aggarwal V, et al. Racial and ethnic disparities in coronary, vascular, structural, and congenital heart disease. Catheterization and Cardiovascular Interventions. 2021;98(2):277-94. doi:10.1002/ccd.29745.	NO	Not related to TAVI
637	Grayburn PA. Functional Mitral Valve Regurgitation. Current Cardiovascular Risk Reports. 2019;13(10). doi:10.1007/s12170-019-0624-y.	NO	Not related to TAVI
638	Gilmanov D, Miceli A, Bevilacqua S, Farneti P, Solinas M, Ferrarini M, et al. Sutureless implantation of the perceval s aortic valve prosthesis through right anterior minithoracotomy. The Annals of thoracic surgery. 2013;96(6):2101-8. doi:10.1016/j.athoracsur.2013.07.007.	NO	Not related to TAVI
639	Gijtenbeek M, Haak MC, ten Harkel ADJ, Bokenkamp R, Eyskens B, Ortibus E, et al. Critical Coarctation of the Aorta in Selective Fetal Growth Restriction and the Role of Coronary Stent Implantation. Fetal Diagnosis and Therapy. 2020;47(10):740-8. doi:10.1159/000508305.	NO	Not related to TAVI
640	Gibson CM, Hankey GJ, Nafee T, Welsh RC. Beyond Stroke Prevention in Atrial Fibrillation: exploring Further Unmet Needs with Rivaroxaban. Thrombosis and haemostasis. 2018;(no pagination). doi:10.1055/s-0038-1635086.	NO	Not related to TAVI
641	Ghenzi RA, Obeid S, Maisano F, Taramasso M, Binder R, Lüscher TF, et al. The evolving role of left atrial appendage occlusion. Kardiovaskulare Medizin. 2016;19(11):288-95.	NO	Not related to TAVI
642	Ghare MI, Tirziu D, Abbott JD, Altin E, Yang Y, Ng V, et al. Sex-specific outcomes in cardiovascular device evaluations. Journal of Women's Health. 2020;29(10):1246-55. doi:10.1089/jwh.2019.8068.	NO	Not related to TAVI
643	Généreux P, Nazif TM, George JK, Barker CM, Klodell CT, Slater JP, et al. First-in-human study of the saranas early bird bleed monitoring system for the detection of endovascular procedure-related bleeding events. Journal of Invasive Cardiology. 2020;32(7):255-61.	NO	Not related to TAVI
644	Geis NA, Pleger ST, Chorianopoulos E, Mueller OJ, Katus HA, Bekeredjian R. Feasibility and clinical benefit of a suture-mediated closure device for femoral vein access after percutaneous edge-to-edge mitral valve repair. EuroIntervention : journal of EuroPCR in collaboration with the Working Group on Interventional Cardiology of the European Society of Cardiology. 2015;10(11):1346-53. doi:10.4244…	NO	Not related to TAVI
645	Geidel S, Schmoeckel M. Impact of Failed Mitral Clipping on Subsequent Mitral Valve Operations. Annals of Thoracic Surgery. 2014;97(1):56-63. doi:10.1016/j.athoracsur.2013.07.038.	NO	Not related to TAVI
646	Garcia-Lara J, Pinar-Bermudez E, Gimeno-Blanes JR, Lacunza-Ruiz J, Martinez JAH, Valdesuso-Aguilar R, et al. Incidence, Predictors, and Effects of Acute Kidney Injury After Percutaneous Valve Implantation. Journal of Invasive Cardiology. 2014;26(4):183-6.	NO	Not related to TAVI
647	García Del Blanco B, Hernández Hernández F, Rumoroso Cuevas JR, Trillo Nouche R. Spanish Cardiac Catheterization and Coronary Intervention Registry. 24th Official Report of the Spanish Society of Cardiology Working Group on Cardiac Catheterization and Interventional Cardiology (1990-2014). Revista Espanola de Cardiologia. 2015;68(12):1154-64. doi:10.1016/j.recesp.2015.09.007.	NO	Not related to TAVI
648	García Del Blanco B, Hernández Hernández F, Rumoroso Cuevas JR, Trillo Nouche R. Spanish cardiac catheterization and coronary intervention registry. 23rd Official report of the Spanish society of cardiology working group on cardiac catheterization and interventional cardiology (1990-2013). Revista Espanola de Cardiologia. 2014;67(12):1013-23. doi:10.1016/j.recesp.2014.08.005.	NO	Not related to TAVI
649	Galrinho A, Branco LM, Fiarresga A, Cacela D, Sousa L, Ramos R, et al. Paravalvular leak closure: Still a challenge with unpredictable results. Revista portuguesa de cardiologia. 2021;40(4):261-9. doi:10.1016/j.repc.2020.07.016.	NO	Not related to TAVI
650	Gallingani A, D'Alessandro S, Singh G, Hernandez-Vaquero D, Celik M, Ceccato E, et al. The impact of coronary artery bypass grafting added to aortic valve replacement on long-term outcomes in octogenarian patients: a reconstructed time-to-event meta-analysis. Interactive cardiovascular and thoracic surgery. 2022;35(2). doi:10.1093/icvts/ivac164.	NO	Not related to TAVI
651	Gallet R, Seemann A, Yamamoto M, Hayat D, Mouillet G, Monin JL, et al. Effect of transcatheter (via femoral artery) aortic valve implantation on the platelet count and its consequences. American Journal of Cardiology. 2013;111(11):1619-24. doi:10.1016/j.amjcard.2013.01.332.	NO	Not related to TAVI
652	Fusari M, Bona V, Biglioli P. Case series of bail-out procedures with a balloon-expandable sheath after unsuccessful introduction of the novaflex device. Innovations: Technology and Techniques in Cardiothoracic and Vascular Surgery. 2012;7(1):45-51. doi:10.1097/IMI.0b013e3182552d26.	NO	Not related to TAVI
653	Fraisse A, Assaidi A, Mauri L, Malekzadeh-Milani S, Thambo JB, Bonnet D, et al. Coronary artery compression during intention to treat right ventricle outflow with percutaneous pulmonary valve implantation: Incidence, diagnosis, and outcome. Catheterization and Cardiovascular Interventions. 2014;83(7):E260-E8. doi:10.1002/ccd.25471.	NO	Not related to TAVI
654	Fink N, Segev A, Barbash I, Bogdan A, Hamdan A, Mazin I, et al. Vascular complications in steroid treated patients undergoing transfemoral aortic valve implantation. Catheterization and Cardiovascular Interventions. 2016;87(2):341-6. doi:10.1002/ccd.26014.	NO	Not related to TAVI
655	Feghali JA, Delepierre J, Belac OC, Dabin J, Deleu M, De Monte F, et al. Establishing a priori and a posteriori predictive models to assess patients' peak skin dose in interventional cardiology. Part 2: results of the VERIDIC project. Acta Radiologica. 2023;64(1):125-38. doi:10.1177/02841851211062089.	NO	Not related to TAVI
656	Faza N, Kenny D, Kavinsky C, Amin Z, Heitschmidt M, Hijazi ZM. Single-Center Comparative Outcomes of the Edwards SAPIEN and Medtronic Melody Transcatheter Heart Valves in the Pulmonary Position. Catheterization and Cardiovascular Interventions. 2013;82(4):E535-E41. doi:10.1002/ccd.24680.	NO	Not related to TAVI
657	Fava C, Salmo F, Lev G, Caponi G, Guevara E, Gomez C, et al. Reparación valvular mitral por cateterismo: experiencia inicial con MitraClip®. Revista argentina de cardiología. 2019;87(3):217-24. doi:10.7775/rac.es.v87.i3.15252.	NO	Not related to TAVI
658	Fava C, Gamboa P, Caponi G, Gómez C, Fabián S, Guevara E, et al. Minimalist approach for percutaneous aortic valve implantation. Revista Argentina de Cardiologia. 2019;87(4):265-70. doi:10.7775/rac.v87.i4.12015.	NO	Not related to TAVI
659	Fava C, Gamboa P, Caponi G, Gomez C, FabiÁN S, Guevara E, et al. Implante percutáneo de la válvula aórtica con estrategia minimalista. Revista argentina de cardiología. 2019;87(4):273-9. doi:10.7775/rac.es.v87.i4.12015.	NO	Not related to TAVI
660	Fava C, Caponi G, Valdivieso L, Lev G, Gamboa P, Fraguas H, et al. Implante alto de las válvulas autoexpandibles con la técnica de “Cusp-Overlap”, una estrategia para disminuir la necesidad de marcapasos en el implante percutáneo de válvula aórtica. Evolución a 30 días. Revista argentina de cardiología. 2022;90(2):112-9. doi:10.7775/rac.es.v90.i2.20481.	NO	Not related to TAVI
661	Faroux L, Couture T, Guimaraes C, Junquera L, del Val D, Muntane-Carol G, et al. Interaction Between Balloon-Expandable Valves and Coronary Ostia: Angiographic Analysis and Impact on Coronary Access. Journal of Invasive Cardiology. 2020;32(6):235-42.	NO	Not related to TAVI
662	Färber G, Bleiziffer S, Doenst T, Bon D, Böning A, Weiler H, et al. Transcatheter or surgical aortic valve implantation in chronic dialysis patients: a German Aortic Valve Registry analysis. Clinical research in cardiology. 2021;110(3):357‐67. doi:10.1007/s00392-020-01717-7.	NO	Not related to TAVI
663	Fajadet J, Wood S, Wijns W. Live-case demonstrations: putting patients first. European heart journal. 2017;38(42):3173-6. doi:10.1093/eurheartj/ehv657.	NO	Not related to TAVI
664	Esteve AF, Brito D, Rigueira J, Ricardo I, Pires R, Pedro MM, et al. Profiles of hospitalized patients with valvular heart disease: Experience of a tertiary center. Revista portuguesa de cardiologia. 2018;37(12):991-8. doi:10.1016/j.repc.2018.02.012.	NO	Not related to TAVI
665	Eng MH, Frisoli T, Wang DD, O'Neill WW. Transcatheter Mitral Valve Therapy: Repair and Replacement. Current Cardiovascular Risk Reports. 2019;13(6). doi:10.1007/s12170-019-0610-4.	NO	Not related to TAVI
666	Dumpies O, Jobs A, Obradovic D, van Wiechen M, Hartung P, Rotta Detto Loria J, et al. Comparison of plug-based versus suture-based vascular closure for large-bore arterial access: a collaborative meta-analysis of observational and randomized studies. Clinical Research in Cardiology. 2023;112(5):614-25. doi:10.1007/s00392-022-02145-5.	NO	Not related to TAVI
667	Duchnowski P, Szymański P, Orłowska-Baranowska E, Kuśmierczyk M, Hryniewiecki T. Raised red cell distribution width as a prognostic marker in aortic valve replacement surgery. Kardiologia polska. 2016;74(6):547-52. doi:10.5603/KP.a2015.0213.	NO	Not related to TAVI
668	D'Onofrio A, Rubino P, Fusari M, Musumeci F, Rinaldi M, Alfieri O, et al. Impact of previous cardiac operations on patients undergoing transapical aortic valve implantation: results from the Italian Registry of Transapical Aortic Valve Implantation. European Journal of Cardio-Thoracic Surgery. 2012;42(3):480-5. doi:10.1093/ejcts/ezs027.	NO	Not related to TAVI
669	Dixon SR, Grines CL. The Year in Interventional Cardiology. Journal of the American College of Cardiology. 2011;57(22):2207-20. doi:10.1016/j.jacc.2011.01.027.	NO	Not related to TAVI
670	Di Gioia G, Pellicano M, Toth GG, Casselman F, Adjedj J, Van Praet F, et al. Clinical Outcome of Patients with Aortic Stenosis and Coronary Artery Disease Not Treated According to Current Recommendations. Journal of Cardiovascular Translational Research. 2016;9(2):145-52. doi:10.1007/s12265-016-9680-6.	NO	Not related to TAVI
671	Di Bacco L, Rosati F, Folliguet T, Petruccelli RD, Concistrè G, Santarpino G, et al. Sutureless aortic valves in elderly patients with aortic stenosis and intermediate-risk profile. Journal of Cardiovascular Medicine. 2021;22(4):297-304. doi:10.2459/JCM.0000000000001120.	NO	Not related to TAVI
672	Desai CK, Bhatnagar U, Stys T, Stys A. New and Emerging Technology in Cardiovascular Therapeutics. South Dakota medicine : the journal of the South Dakota State Medical Association. 2021;74(7):334-43.	NO	Not related to TAVI
673	Denegri A, Mehran R, Holy E, Taramasso M, Pasotti E, Pedrazzini G, et al. Post procedural risk assessment in patients undergoing trans aortic valve implantation according to the age, creatinine, and ejection fraction-7 score: Advantages of age, creatinine, and ejection fraction-7 in stratification of post-procedural outcome. Catheterization and Cardiovascular Interventions. 2019;93(1):141-8. doi:…	NO	Not related to TAVI
674	de la Torre Hernández JM, Lozano González M, García Camarero T, Serrano Lozano D, Cid B, Ojeda S, et al. Interregional variability in the use of cardiovascular technologies (2011-2019). Correlation with economic indicators, admissions, and in-hospital mortality. Revista Espanola de Cardiologia. 2022;75(10):806-16. doi:10.1016/j.recesp.2022.02.010.	NO	Not related to TAVI
675	De La Torre Hernández JM, Fernández JFD, Tenas MS, Ruigomez JG. Update on interventional cardiology. Revista Espanola de Cardiologia. 2013;66(4):282-9. doi:10.1016/j.recesp.2012.10.021.	NO	Not related to TAVI
676	De Caterina AR, Nielsen-Kudsk JE, Schmidt B, Mazzone P, Fischer S, Lund J, et al. Gender difference in left atrial appendage occlusion outcomes: Results from the Amplatzer (TM) Amulet (TM) Observational Study. Ijc Heart & Vasculature. 2021;35. doi:10.1016/j.ijcha.2021.100848.	NO	Not related to TAVI
677	De Backer O, Arnous S, Sandholt B, Brooks M, Biasco L, Franzen O, et al. Safety and efficacy of using the Viabahn endoprosthesis for percutaneous treatment of vascular access complications after transfemoral aortic valve implantation. The American journal of cardiology. 2015;115(8):1123-9. doi:10.1016/j.amjcard.2015.01.547.	NO	Not related to TAVI
678	David M, Núñez OMT, Giorgini J, Machaín A. In-hospital outcomes of aortic valve replacement in two community hospitals. Revista Argentina de Cardiologia. 2018;86(6):414-6. doi:10.7775/rac.v86.i6.14126.	NO	Not related to TAVI
679	Daniec M, Sorysz D, Dziewierz A, Kleczyński P, Rzeszutko Ł, Krawczyk-Ożóg A, et al. In-hospital and long-term outcomes of percutaneous balloon aortic valvuloplasty with concomitant percutaneous coronary intervention in patients with severe aortic stenosis. Journal of interventional cardiology. 2018;31(1):60-7. doi:10.1111/joic.12418.	NO	Not related to TAVI
680	D'Ancona G, Pasic M, Unbehaun A, Dreysse S, Drews T, Buz S, et al. Transapical Aortic Valve Implantation: Learning Curve With Reduced Operating Time and Radiation Exposure. Annals of Thoracic Surgery. 2014;97(1):43-7. doi:10.1016/j.athoracsur.2013.07.070.	NO	Not related to TAVI
681	Covello RD, Ruggeri L, Landoni G, Guarracino F, Bignami E, Gonfalini M, et al. Transcatheter implantation of an aortic valve: anesthesiological management. Minerva Anestesiologica. 2010;76(2):100-8.	NO	Not related to TAVI
682	Couture T, Faroux L, Junquera L, Del Val D, Muntane-Carol G, Wintzer-Wehekind J, et al. Interaction Between Self-Expanding Transcatheter Heart Valves and Coronary Ostia: An Angiographically Based Analysis of the Evolut R/Pro Valve System. Journal of Invasive Cardiology. 2020;32(4):123-8.	NO	Not related to TAVI
683	Cortese B, Rigattieri S, Aranzulla TC, Russo F, Latib A, Burzotta F, et al. Transradial versus transfemoral ancillary approach in complex structural, coronary, and peripheral interventions. Results from the multicenter ancillary registry: A study of the Italian Radial Club. Catheterization and Cardiovascular Interventions. 2018;91(1):97-102. doi:10.1002/ccd.27087.	NO	Not related to TAVI
684	Coppolino G, Presta P, Saturno L, Fuiano G. Acute kidney injury in patients undergoing cardiac surgery. Journal of Nephrology. 2013;26(1):32-40. doi:10.5301/jn.5000215.	NO	Not related to TAVI
685	Colombo A, Leone PP. Advances in hemodynamics and coronary and structural intervention. Giornale Italiano Di Cardiologia. 2021;22(6):427-32. doi:10.1714/3612.35925.	NO	Not related to TAVI
686	Cid Alvarez AB, Rodriguez Leor O, Moreno R, Perez de Prado A. Spanish Cardiac Catheterization and Coronary Intervention Registry. 28th Official Report of the Spanish Society of Cardiology Working Group on Cardiac Catheterization and Interventional Cardiology (1990-2018). Revista Espanola De Cardiologia. 2019;72(12):1043-53. doi:10.1016/j.rec.2019.10.005.	NO	Not related to TAVI
687	Cid Alvarez AB, Rodriguez Leor O, Moreno R, Perez de Prado A. Spanish Cardiac Catheterization and Coronary Intervention Registry. 27th Official Report of the Spanish Society of Cardiology Working Group on Cardiac Catheterization and Interventional Cardiology (1990-2017). Revista Espanola De Cardiologia. 2018;71(12):1036-46. doi:10.1016/j.recesp.2018.07.024.	NO	Not related to TAVI
688	Christodoulidis G, Yu J, Kini A, Dangas GD, Baber U, Melissa A, et al. Gender-specific outcomes after balloon aortic valvuloplasty: Inhospital and long-term outcomes. American heart journal. 2015;170(1):180-6. doi:10.1016/j.ahj.2015.03.013.	NO	Not related to TAVI
689	Chollet T, Marcheix B, Boudou N, Elbaz M, Campelo-Parada F, Bataille V, et al. Propensity-matched comparison of clinical outcomes after transaortic versus transfemoral aortic valve replacement. EuroIntervention : journal of EuroPCR in collaboration with the Working Group on Interventional Cardiology of the European Society of Cardiology. 2018;14(7):750-7. doi:10.4244/eij-d-18-00168.	NO	Not related to TAVI
690	Chikwe J, Gaudino M. The Cost of Innovation and Evidence in Cardiac Surgery. Innovations (Philadelphia, Pa). 2020;15(5):395‐6. doi:10.1177/1556984520947487.	NO	Not related to TAVI
691	Chieffo A, Buchanan GL, Mehilli J, Capodanno D, Kunadian V, Petronio AS, et al. Percutaneous coronary and structural interventions in women: A position statement from the EAPCI Women Committee. EuroIntervention : journal of EuroPCR in collaboration with the Working Group on Interventional Cardiology of the European Society of Cardiology. 2018;14(11):E1227-E35. doi:10.4244/EIJ-D-18-00225.	NO	Not related to TAVI
692	Casenghi M, Gorla R, Popolo Rubbio A, De Marco F, Brambilla N, Agnifili M, et al. One-year safety and efficacy profile of transcatheter aortic valve-in-valve implantation with the portico system. Catheterization and Cardiovascular Interventions. 2021;98(1):E145-E52. doi:10.1002/ccd.29353.	NO	Not related to TAVI
693	Carminati M, Butera G, Chessa M, Drago M, Negura D, Piazza L. Transcatheter closure of congenital ventricular septal defect with Amplatzer septal occluders. The American journal of cardiology. 2005;96(12 A):52L-8L. doi:10.1016/j.amjcard.2005.09.068.	NO	Not related to TAVI
694	Canaud L, Ozdemir BA, Chassin-Trubert L, Sfeir J, Alric P, Gandet T. Double homemade fenestrated stent graft for total endovascular aortic arch repair. Journal of vascular surgery. 2019;70(4):1031-8. doi:10.1016/j.jvs.2018.11.054.	NO	Not related to TAVI
695	Camboni D, Holzamer A, Flörchinger B, Debl K, Endeman D, Zausig Y, et al. Single institution experience with transcatheter valve-in-valve implantation emphasizing strategies for coronary protection. Annals of Thoracic Surgery. 2015;99(5):1532-8. doi:10.1016/j.athoracsur.2014.11.047.	NO	Not related to TAVI
696	Calabrò P, Niccoli G, Gragnano F, Grove EL, Vergallo R, Mikhailidis DP, et al. Are we ready for a gender-specific approach in interventional cardiology? International journal of cardiology. 2019;286:226-33. doi:10.1016/j.ijcard.2018.11.022.	NO	Not related to TAVI
697	Buz S, Pasic M, Unbehaun A, Drews T, Dreysse S, Kukucka M, et al. Trans-apical aortic valve implantation in patients with severe calcification of the ascending aorta. European Journal of Cardio-thoracic Surgery. 2011;40(2):463-8. doi:10.1016/j.ejcts.2010.11.075.	NO	Not related to TAVI
698	Burzotta F, Graziani F, Trani C, Aurigemma C, Bruno P, Lombardo A, et al. Clinical Impact of Heart Team Decisions for Patients With Complex Valvular Heart Disease: A Large, Single-Center Experience. Journal of the American Heart Association. 2022;11(11). doi:10.1161/jaha.121.024404.	NO	Not related to TAVI
699	Bulnes JF, Martínez A, Sepúlveda P, Fuensalida A, Besa S, Garrido L, et al. Outcomes of a modified, low-cost, veno-arterial extracorporeal membrane oxygenation (V-A ECMO) for elective, periprocedural support of high-risk percutaneous cardiac interventions: An experience from a latinamerican center. Perfusion (United Kingdom). 2023;10.1177/02676591231178413. doi:10.1177/02676591231178413.	NO	Not related to TAVI
700	Brscic E, Rovero G, Testa K, Sori P, Iannaccone M, Decio A, et al. In-Hospital and Mid-Term Outcomes of ECMO Support During Coronary, Structural, or Combined Percutaneous Cardiac Intervention in High-Risk Patients – A Single-Center Experience. Cardiovascular Revascularization Medicine. 2021;32:63-7. doi:10.1016/j.carrev.2020.12.020.	NO	Not related to TAVI
701	Briguori C, Focaccio A, D'Amore C, Selvetella L, Lonobile T. Elective Mechanical Circulatory Support in the Percutaneous Treatment of Patients With Combined Complex Coronary Artery Disease and Severe Aortic Valve Stenosis. Journal of Invasive Cardiology. 2019;31(3):52-6.	NO	Not related to TAVI
702	Boureau AS, Trochu JN, Colliard C, Volteau C, Jaafar P, Manigold T, et al. Determinants in treatment decision-making in older patients with symptomatic severe aortic stenosis. Maturitas. 2015;82(1):128-33. doi:10.1016/j.maturitas.2015.06.033.	NO	Not related to TAVI
703	Bonow RO, Brown AS, Gillam LD, Kapadia SR, Kavinsky CJ, Lindman BR, et al. ACC/AATS/AHA/ASE/EACTS/HVS/SCA/SCAI/SCCT/SCMR/STS 2017 Appropriate Use Criteria for the Treatment of Patients With Severe Aortic Stenosis. Journal of the American Society of Echocardiography. 2018;31(2):117-47. doi:10.1016/j.echo.2017.10.020.	NO	Not related to TAVI
704	Bobrowska B, Wieczorek-Surdacka E, Kruszelnicka O, Chyrchel B, Surdacki A, Dudek D. Clinical Correlates and Prognostic Value of Plasma Galectin-3 Levels in Degenerative Aortic Stenosis: A Single-Center Prospective Study of Patients Referred for Invasive Treatment. International Journal of Molecular Sciences. 2017;18(5). doi:10.3390/ijms18050947.	NO	Not related to TAVI
705	Biscaglia S, Tebaldi M, Mele D, Balla C, Ferrari R. Angina and left ventricular dysfunction: can we "reduce' it? European Heart Journal Supplements. 2019;21(C):C28-C31. doi:10.1093/eurheartj/suz045.	NO	Not related to TAVI
706	Bil J, Modzelewski P, Pawlak A, Gil RJ. BALLOON AORTIC VALVULOPLASTY WITH VALVER BALLOON CATHETER IN ADULTS WITH SEVERE AORTIC STENOSIS AS A BRIDGE OR PALLIATIVE TREATMENT. Wiadomosci lekarskie (Warsaw, Poland : 1960). 2021;74(7):1622-7.	NO	Not related to TAVI
707	Bijuklic K, Tuebler T, Reichenspurner H, Treede H, Wandler A, Harreld JH, et al. Midterm Stability and Hemodynamic Performance of a Transfemorally Implantable Nonmetallic, Retrievable, and Repositionable Aortic Valve in Patients With Severe Aortic Stenosis. Circulation-Cardiovascular Interventions. 2011;4(6):595-601. doi:10.1161/circinterventions.111.964072.	NO	Not related to TAVI
708	Biasco L, Cerrato E, Tersalvi G, Pedrazzini G, Wilkins B, Faletra F, et al. WorldwIde SurvEy on Clinical and Anatomical Factors Driving the Choice of Transcatheter Aortic Valve pRostheses. Frontiers in Cardiovascular Medicine. 2020;7. doi:10.3389/fcvm.2020.00038.	NO	Not related to TAVI
709	Biancari F, Pettinari M, Mariscalco G, Mustonen C, Nappi F, Buech J, et al. Outcome after Surgery for Iatrogenic Acute Type A Aortic Dissection. Journal of Clinical Medicine. 2022;11(22). doi:10.3390/jcm11226729.	NO	Not related to TAVI
710	Bhatia KS, Sritharan HP, Allahwala U, Ward M, Bhindi R. Safety and Feasibility of Rotational Atherectomy in Severe Aortic Stenosis. Heart Lung and Circulation. 2022;31(5):666-70. doi:10.1016/j.hlc.2021.12.004.	NO	Not related to TAVI
711	Beurtheret S, Karam N, Resseguier N, Houel R, Modine T, Folliguet T, et al. Femoral Versus Nonfemoral Peripheral Access for Transcatheter Aortic Valve Replacement. Journal of the American College of Cardiology. 2019;74(22):2728-39. doi:10.1016/j.jacc.2019.09.054.	NO	Not related to TAVI
712	Bertoglio L, Conradi L, Howard DPJ, Kaki A, Van den Eynde W, Rio J, et al. Percutaneous transaxillary access for endovascular aortic procedures in the multicenter international PAXA registry. Journal of vascular surgery. 2022;75(3):868-76.e3. doi:10.1016/j.jvs.2021.08.089.	NO	Not related to TAVI
713	Berry C, Lloyd SM, Wang Y, MacDonald A, Ford I. The changing course of aortic valve disease in Scotland: temporal trends in hospitalizations and mortality and prognostic importance of aortic stenosis. European heart journal. 2013;34(21):1538-47. doi:10.1093/eurheartj/ehs339.	NO	Not related to TAVI
714	Benenati S, Scarsini R, De Maria GL, Banning AP. Rescue aortic balloon valvuloplasty during procedural cardiac arrest while treating critical left main stem stenosis: a case report. European Heart Journal-Case Reports. 2020;4(2). doi:10.1093/ehjcr/ytaa030.	NO	Not related to TAVI
715	Ben-Dor I, Minha Sa, Barbash IM, Aly O, Dvir D, Deksissa T, et al. Correlation of Brain Natriuretic Peptide Levels in Patients With Severe Aortic Stenosis Undergoing Operative Valve Replacement or Percutaneous Transcatheter Intervention With Clinical, Echocardiographic, and Hemodynamic Factors and Prognosis. American Journal of Cardiology. 2013;112(4):574-9. doi:10.1016/j.amjcard.2013.04.023.	NO	Not related to TAVI
716	Ben-Dor I, Maluenda G, Iyasu GD, Laynez-Carnicero A, Hauville C, Torguson R, et al. Comparison of outcome of higher versus lower transvalvular gradients in patients with severe aortic stenosis and low (<40%) left ventricular ejection fraction. The American journal of cardiology. 2012;109(7):1031-7. doi:10.1016/j.amjcard.2011.11.041.	NO	Not related to TAVI
717	Bazarbashi N, Ahuja K, Gad MM, Sammour YM, Kaur M, Karrthik A, et al. The utilization of single versus double Perclose devices for transfemoral aortic valve replacement access site closure: Insights from Cleveland Clinic Aortic Valve Center. Catheterization and Cardiovascular Interventions. 2020;96(2):442-7. doi:10.1002/ccd.28585.	NO	Not related to TAVI
718	Bauser-Heaton H, Borquez A, Asija R, Wise-Faberowski L, Zhang Y, Downey L, et al. Pulmonary reinterventions after complete unifocalization and repair in infants and young children with tetralogy of Fallot with major aortopulmonary collaterals. Journal of Thoracic and Cardiovascular Surgery. 2018;155(4):1696-707. doi:10.1016/j.jtcvs.2017.11.086.	NO	Not related to TAVI
719	Barone-Rochette G, Piérard S, De Meester de Ravenstein C, Seldrum S, Melchior J, Maes F, et al. Prognostic significance of LGE by CMR in aortic stenosis patients undergoing valve replacement. Journal of the American College of Cardiology. 2014;64(2):144-54. doi:10.1016/j.jacc.2014.02.612.	NO	Not related to TAVI
720	Badheka AO, Patel NJ, Singh V, Shah N, Chothani A, Mehta K, et al. Percutaneous Aortic Balloon Valvotomy in the United States: A 13-Year Perspective. American Journal of Medicine. 2014;127(8):744-+. doi:10.1016/j.amjmed.2014.02.025.	NO	Not related to TAVI
721	Axell RG, Giblett JP, White PA, Klein A, Hampton-Til J, O'Sullivan M, et al. Stunning and Right Ventricular Dysfunction Is Induced by Coronary Balloon Occlusion and Rapid Pacing in Humans: Insights From Right Ventricular Conductance Catheter Studies. Journal of the American Heart Association. 2017;6(6). doi:10.1161/jaha.117.005820.	NO	Not related to TAVI
722	Aurigemma C, Giannico MB, Burzotta F, Romagnoli E, Cangemi S, Bianchini F, et al. Clinical impact of the extent of jeopardized myocardium in patients undergoing transcatheter aortic valve intervention. Revista Espanola de Cardiologia. 2023;76(3):157-64. doi:10.1016/j.recesp.2022.05.018.	NO	Not related to TAVI
723	Attenhofer Jost C, Muller P, Bertel O, Naegeli B, Scharf C, Wenaweser P, et al. The Old-Age Heart. Praxis. 2018;107(16):894-901. doi:10.1024/1661-8157/a003039.	NO	Not related to TAVI
724	Atkinson DJ, Romeiser JL, Almasry IO, Tannous HJ, Parikh PB, Bennett-Guerrero E. Randomized controlled trial of liberal vs. standard fasting instructions in percutaneous cardiac procedures. Perioperative Medicine. 2023;12(1). doi:10.1186/s13741-023-00333-z.	NO	Not related to TAVI
725	Arramraju SK, Janapati RK, Sanjeeva Kumar E, Mandala GR. National interventional council data for the year 2018-India. Indian heart journal. 2020;72(5):351-5. doi:10.1016/j.ihj.2020.07.018.	NO	Not related to TAVI
726	Arnold SV, O'Brien SM, Vemulapalli S, Cohen DJ, Stebbins A, Brennan JM, et al. Inclusion of Functional Status Measures in the Risk Adjustment of 30-Day Mortality After Transcatheter Aortic Valve Replacement: A Report From the Society of Thoracic Surgeons/American College of Cardiology TVT Registry. JACC Cardiovascular interventions. 2018;11(6):581-9. doi:10.1016/j.jcin.2018.01.242.	NO	Not related to TAVI
727	Arlt M, Philipp A, Voelkel S, Schopka S, Husser O, Hengstenberg C, et al. Early experiences with miniaturized extracorporeal life-support in the catheterization laboratory. European Journal of Cardio-Thoracic Surgery. 2012;42(5):858-63. doi:10.1093/ejcts/ezs176.	NO	Not related to TAVI
728	Amat-Santos IJ, Santos-Martínez S, Conradi L, Taramasso M, Poli A, Romaguera R, et al. Transaxillary transcatheter ACURATE neo aortic valve implantation – The TRANSAX multicenter study. Catheterization and Cardiovascular Interventions. 2021;98(2):E291-E8. doi:10.1002/ccd.29423.	NO	Not related to TAVI
729	Alperi A, Voisine P, Kalavrouziotis D, Dumont E, Dagenais F, Perron J, et al. Aortic Valve Replacement in Low-Risk Patients With Severe Aortic Stenosis Outside Randomized Trials. Journal of the American College of Cardiology. 2021;77(2):111-23. doi:10.1016/j.jacc.2020.10.056.	NO	Not related to TAVI
730	Almenoff M, Garrett HE, Jr. Evaluation of Staged TCAR and Cardiac Surgery or Structural Heart Intervention. Vascular and Endovascular Surgery. 2021;55(7):702-5. doi:10.1177/15385744211017704.	NO	Not related to TAVI
731	Al-Azzam F, Greason KL, Krittanawong C, Williamson EE, McLeod CJ, King KS, et al. The influence of native aortic valve calcium and transcatheter valve oversize on the need for pacemaker implantation after transcatheter aortic valve insertion. Journal of Thoracic and Cardiovascular Surgery. 2017;153(5):1056-62.e1. doi:10.1016/j.jtcvs.2016.11.038.	NO	Not related to TAVI
732	Alameddine AK, Binnall BJ, Conlin FT, Broderick PJ. Aortic valve replacement in 8 adults with anomalous aortic origin of coronary artery. Texas Heart Institute Journal. 2019;46(3):189-94. doi:10.14503/THIJ-17-6473.	NO	Not related to TAVI
733	Akodad M, Labour J, Nogue E, Delseny D, Macia JC, Gervasoni R, et al. Vascular complications and bleeding after balloon aortic valvuloplasty performed with or without heparin: HEPAVALVE randomized study. International journal of cardiology Heart & vasculature. 2022;39:100951. doi:10.1016/j.ijcha.2021.100951.	NO	Not related to TAVI
734	Ahmad Y, Vendrik J, Eftekhari A, Howard JP, Cook C, Rajkumar C, et al. Determining the Predominant Lesion in Patients With Severe Aortic Stenosis and Coronary Stenoses A Multicenter Study Using Intracoronary Pressure and Flow. Circulation-Cardiovascular Interventions. 2019;12(12). doi:10.1161/circinterventions.119.008263.	NO	Not related to TAVI
735	Adamczyk M, Niedziela JT, Wasilewski J, Zembala MO, Kalarus Z, Gasior M. Prevalence, management and outcomes of cardiac tamponade complicating 66,812 invasive cardiac procedures: single-center clinical registry. Postepy W Kardiologii Interwencyjnej. 2021;17(2):193-9. doi:10.5114/aic.2021.107499.	NO	Not related to TAVI
736	Abdel-Wahab M, Toelg R, Byrne RA, Geist V, El-Mawardy M, Allali A, et al. High-Speed Rotational Atherectomy Versus Modified Balloons Prior to Drug-Eluting Stent Implantation in Severely Calcified Coronary Lesions: The Randomized PREPARE-CALC Trial. Circulation-Cardiovascular Interventions. 2018;11(10). doi:10.1161/circinterventions.118.007415.	NO	Not related to TAVI
737	Erratum regarding missing Declaration of Competing Interest statements in previously published articles (IJC Heart & Vasculature (2020) 29, (S2352906720300981), (10.1016/j.ijcha.2020.100561)). IJC heart and vasculature. 2021;32. doi:10.1016/j.ijcha.2020.100698.	NO	Not related to TAVI
738	Khawaja MZ, Wang D, Pocock S, Redwood SR, Thomas MR. The percutaneous coronary intervention prior to transcatheter aortic valve implantation (ACTIVATION) trial: study protocol for a randomized controlled trial. Trials. 2014;15:300. doi:10.1186/1745-6215-15-300.	NO	type discrepancy (Protocol)
739	Wendler O, Schymik G, Treede H, Baumgartner H, Dumonteil N, Ihlberg L, et al. SOURCE 3 Registry: Design and 30-Day Results of the European Postapproval Registry of the Latest Generation of the SAPIEN 3 Transcatheter Heart Valve. Circulation. 2017;135(12):1123-32. doi:10.1161/circulationaha.116.025103.	NO	type discrepancy (Protocol)
740	Strom JB, Tamez H, Zhao Y, Valsdottir LR, Curtis J, Brennan JM, et al. Validating the use of registries and claims data to support randomized trials: Rationale and design of the Extending Trial-Based Evaluations of Medical Therapies Using Novel Sources of Data (EXTEND) Study. American heart journal. 2019;212:64-71. doi:10.1016/j.ahj.2019.02.007.	NO	type discrepancy (Protocol)
741	Sergie Z, Lefevre T, Van Belle E, Kakoulides S, Baber U, Deliargyris EN, et al. Current periprocedural anticoagulation in transcatheter aortic valve replacement: could bivalirudin be an option? Rationale and design of the BRAVO 2/3 studies. Journal of thrombosis and thrombolysis. 2013;35(4):483-93. doi:10.1007/s11239-013-0890-3.	NO	type discrepancy (Protocol)
742	Seguchi M, Aytekin A, Steiger L, Nicol P, Pellegrini C, Rheude T, et al. Near-infrared spectroscopy-intravascular ultrasound to improve assessment of coronary artery disease severity in patients referred for transcatheter aortic valve implantation (The IMPACTavi registry): Design and rationale. American heart journal. 2023;264:114-22. doi:10.1016/j.ahj.2023.06.004.	NO	type discrepancy (Protocol)
743	Minten L, McCutcheon K, Jentjens S, Vanhaverbeke M, Segers VFM, Bennett J, et al. The coronary and microcirculatory measurements in patients with aortic valve stenosis study: rationale and design. American Journal of Physiology-Heart and Circulatory Physiology. 2021;321(6):H1106-H16. doi:10.1152/ajpheart.00541.2021.	NO	type discrepancy (Protocol)
744	He R, Zhao L, Silberschmidt VV, Willcock H, Vogt F. Pioneering personalised design of femoropopliteal nitinol stents. Materials Science & Engineering C-Materials for Biological Applications. 2021;130. doi:10.1016/j.msec.2021.112462.	NO	type discrepancy (Protocol)
745	Fogante M, Esposto Pirani P, Cela F, Balardi L, Piva T, Argalia G, et al. Ultra-low radiation dose and contrast volume CT protocol and TAVI-CT score for TAVI planning and outcome. The British journal of radiology. 2023;96(1148):20221026. doi:10.1259/bjr.20221026.	NO	type discrepancy (Protocol)
746	Zahid S, Rai D, Tanveer Ud Din M, Khan MZ, Ullah W, Usman Khan M, et al. Same-Day Discharge After Transcatheter Aortic Valve Implantation: insights from the Nationwide Readmission Database 2015 to 2019. Journal of the American Heart Association. 2022;11(11):e024746. doi:10.1161/JAHA.121.024746.	NO	type discrepancy (reports)
747	Trenkwalder T, Pellegrini C, Holzamer A, Philipp A, Rheude T, Michel J, et al. Emergency extracorporeal membrane oxygenation in transcatheter aortic valve implantation: A two-center experience of incidence, outcome and temporal trends from 2010 to 2015. Catheterization and Cardiovascular Interventions. 2018;92(1):149-56. doi:10.1002/ccd.27385.	NO	type discrepancy (reports)
748	Tilsted H-H, Ahlehoff O, Terkelsen CJ, Pedersen F, Ozcan C, Jorgensen TH, et al. Denmark: coronary and structural heart interventions from 2010 to 2015. EuroIntervention : journal of EuroPCR in collaboration with the Working Group on Interventional Cardiology of the European Society of Cardiology. 2017;13:Z17-Z20. doi:10.4244/eij-d-16-00857.	NO	type discrepancy (reports)
749	Teles RC, Pires-Morais G, da Silva PC, Ferreira RC, Almeida MdS, Seixo F, et al. Portugal: coronary and structural heart interventions from 2010 to 2015. EuroIntervention : journal of EuroPCR in collaboration with the Working Group on Interventional Cardiology of the European Society of Cardiology. 2017;13:Z55-Z8. doi:10.4244/eij-d-16-00831.	NO	type discrepancy (reports)
750	Ramakrishna H, Fassl J, Sinha A, Patel P, Riha H, Andritsos M, et al. The Year in Cardiothoracic and Vascular Anesthesia: Selected Highlights From 2009. Journal of cardiothoracic and vascular anesthesia. 2010;24(1):7-17. doi:10.1053/j.jvca.2009.10.025.	NO	type discrepancy (reports)
751	Magdy A, Shawky A, Mohanad A, Shaheen S, Egyptian Soc C. Egypt: coronary and structural heart interventions from 2010 to 2015. EuroIntervention : journal of EuroPCR in collaboration with the Working Group on Interventional Cardiology of the European Society of Cardiology. 2017;13:Z21-Z4. doi:10.4244/eij-d-16-00832.	NO	type discrepancy (reports)
752	Ludman PF, Moat N, de Belder MA, Blackman DJ, Duncan A, Banya W, et al. Transcatheter aortic valve implantation in the United Kingdom: temporal trends, predictors of outcome, and 6-year follow-up: a report from the UK Transcatheter Aortic Valve Implantation (TAVI) Registry, 2007 to 2012. Circulation. 2015;131(13):1181-90. doi:10.1161/circulationaha.114.013947.	NO	type discrepancy (reports)
753	Ludman PF, de Belder MA, Redwood S, Banning A, British Cardiovasc I. United Kingdom: coronary and structural heart interventions from 2010 to 2015. EuroIntervention : journal of EuroPCR in collaboration with the Working Group on Interventional Cardiology of the European Society of Cardiology. 2017;13:Z83-Z8. doi:10.4244/eij-d-16-00833.	NO	type discrepancy (reports)
754	Legutko J, Siudak Z, Parma R, Ochala A, Dudek D, Board Assoc Cardiovasc I. Poland: coronary and structural heart interventions from 2010 to 2015. EuroIntervention : journal of EuroPCR in collaboration with the Working Group on Interventional Cardiology of the European Society of Cardiology. 2017;13:Z51-Z4. doi:10.4244/eij-d-16-00836.	NO	type discrepancy (reports)
755	Kedev S, Zafirovska B, Kalpak O, Antov S, Kostov J, Spiroski I, et al. Macedonia: coronary and structural heart interventions from 2010 to 2015. EuroIntervention : journal of EuroPCR in collaboration with the Working Group on Interventional Cardiology of the European Society of Cardiology. 2017;13:Z47-Z50. doi:10.4244/eij-d-16-00827.	NO	type discrepancy (reports)
756	Herron R, Nanjundappa A, Annie FH, Wood M, Embrey S, Heatherly C, et al. Our Experience with Transcatheter Aortic Valve Replacement Medication Outcomes from 2013 to 2016. Cureus Journal of Medical Science. 2019;11(10). doi:10.7759/cureus.6030.	NO	type discrepancy (reports)
757	Grant SW, Kendall S, Goodwin AT, Cooper G, Trivedi U, Page R, et al. Trends and outcomes for cardiac surgery in the United Kingdom from 2002 to 2016. JTCVS open. 2021;7:259-69. doi:10.1016/j.xjon.2021.02.001.	NO	type discrepancy (reports)
758	Garcia del Blanco B, Jimenez Quevedo P, Diaz JF, Hernandez F, Ramon Rumoroso J, Sabate M, et al. Spain: coronary and structural heart interventions from 2010 to 2015. EuroIntervention : journal of EuroPCR in collaboration with the Working Group on Interventional Cardiology of the European Society of Cardiology. 2017;13:Z64-Z9. doi:10.4244/eij-d-16-00834.	NO	type discrepancy (reports)
759	Evans AS, Weiner MM, Shaefi S, Patel PA, Townsley MM, Kumaresan A, et al. The Year in Cardiothoracic and Vascular Anesthesia: Selected Highlights from 2019. Journal of cardiothoracic and vascular anesthesia. 2020;34(1):1-11. doi:10.1053/j.jvca.2019.10.057.	NO	type discrepancy (reports)
760	Evans AS, Weiner M, Patel PA, Baron EL, Gutsche JT, Jayaraman A, et al. The Year in Cardiothoracic and Vascular Anesthesia: Selected Highlights From 2017. Journal of cardiothoracic and vascular anesthesia. 2018;32(1):1-13. doi:10.1053/j.jvca.2017.10.016.	NO	type discrepancy (reports)
761	Cierpiszewska K, Ciechanowicz S, Górecki M, Kupidłowski P, Puślecki M, Perek B. Changes in treatment of aortic valve diseases for acute and elective indications during the COVID-19 pandemic: A retrospective single-center analysis from 2019 to 2020. Advances in clinical and experimental medicine : official organ Wroclaw Medical University. 2022;31(9):1043-8. doi:10.17219/acem/152636.	NO	type discrepancy (reports)
762	Chandrasekhar J, Dangas G, Yu J, Vemulapalli S, Suchindran S, Vora AN, et al. Sex-Based Differences in Outcomes With Transcatheter Aortic Valve Therapy: TVT Registry From 2011 to 2014. Journal of the American College of Cardiology. 2016;68(25):2733-44. doi:10.1016/j.jacc.2016.10.041.	NO	type discrepancy (reports)
763	Mühlberger V, Pachinger O. Cardiac catheterization, coronary angiography (CA) and PCI in Austria during the year 2008 (Registry data with AUDIT 2004 through 2009). Journal fur Kardiologie. 2010;17(3-4):93-6.	NO	audit
764	Mühlberger V, Pachinger O. Cardiac catheterization, coronary angiography (CA) and PCI in Austria during the year 2007 (registry data with AUDIT 2004 through 2008). Journal fur Kardiologie. 2009;16(3-4):86-103.	NO	audit
765	Mühlberger V, Kobel C, Kaltenbach L, Pachinger O. Austrian National Cathlab Registry (ANCALAR): Cardiac catheterization, coronary angiography (CA), and percutaneous coronary intervention (PCI) in Austria during the year 2011 (Registry Data with Audit including 2012). Wiener klinische Wochenschrift. 2013;125(23-24):736-49. doi:10.1007/s00508-013-0459-3.	NO	audit
766	Mühlberger V, Kaltenbach L, Ulmer H, Pachinger O, Österreichischen H. Austrian National CathLab Registry (ANCALAR): Cardiac catheterization, coronary angiography (CA) and PCI in Austria during the year 2013 (registry data with audit including 2014). Journal fur Kardiologie. 2015;22(1-2):1-11.	NO	audit
767	Mühlberger V, Kaltenbach L, Ulmer H. Cardiac Catheterization, Coronary Angiography (CA) and Percutaneous Coronary Interventions (PCI) in Austria during the Year 2016 (Registry Data including Audit 2017. Journal fur Kardiologie. 2018;25(1-2):9-15.	NO	audit
768	Mühlberger V, Kaltenbach L, Ulmer H. Austrian National CathLab Registry (ANCALAR): Cardiac catheterization, coronary angiography (CA) and percutaneous coronary interventions (PCI) in Austria during the year 2015 (Registry data with audit including 2016). Journal fur Kardiologie. 2017;24(1-2):7-12.	NO	audit
769	Mühlberger V, Kaltenbach L, Ulmer H. Austrian National CathLab Registry (ANCALAR): Cardiac Catheterization, Coronary Angiography (CA) and PCI in Austria during the Year 2014 (Registry Data with Audit including 2015). Journal fur Kardiologie. 2016;23(1-2):1-10.	NO	audit
770	Mühlberger V, Kaltenbach L, Kobel C, Pachinger O. Austrian National CathLab Registry (ANCALAR): Cardiac catheterization, Coronary Angiography (CA) and PCI in Austria during the year 2012 (registry data with AUDIT including 2013). Journal fur Kardiologie. 2014;21(3-4):76-80.	NO	audit
771	Mühlberger V, Kaltenbach L, Bates K, Ulmer H. Cardiac catheterization, coronary angiography (CA) and percutaneous coronary interventions (PCI) in Austria during the Year 2018 (Registry data including AUDIT 2019). Journal fur Kardiologie. 2020;27(1-2):32-5.	NO	audit
772	Mühlberger V, Kaltenbach L, Bates K, Jeger R, Ulmer H. Cardiac catheterization, coronary angiography (CA) and percutaneous coronary interventions (PCI) in Austria during the year 2019 (registry data including audit 2020. Journal fur Kardiologie. 2021;28(1-2):22-7.	NO	audit
773	Muehlberger V, Kaltenbach L, Ulmer H. Cardiac Catheterization, Coronary Angiography (CA) and Percutaneous Coronary Interventions (PCI) in Austria during the Year 2017 (Registry Data including Audit 2018). Journal Fur Kardiologie. 2019;26(1-2):10-26.	NO	audit
774	Baker L. Interventional cardiology audit report for 2011. Internal medicine journal. 2012;42:76-8. doi:10.1111/j.1445-5994.2012.02920.x.	NO	audit
775	Ullery BW, Jin R, Kirker EB, Hayes G, Siwek L, Brevig J, et al. Trends in vascular complications and associated treatment strategies following transfemoral transcatheter aortic valve replacement. Journal of vascular surgery. 2020;72(4):1313-24.e5. doi:10.1016/j.jvs.2020.01.050.	NO	Conference
776	Tonino P, Reardon MJ, Yakubov S, Deeb GM, Popma JJ. Outcomes following self-expanding transcatheter or surgical aortic valve implantation in patients at low operative risk stratified by need for revascularization. European heart journal. 2020;41(SUPPL 2):1959. doi:10.1093/ehjci/ehaa946.1959.	NO	Conference
777	Sondergaard L, Popma JJ, Reardon MJ, Engstroem T, Van Mieghem N, Deeb GM, et al. Clinical outcomes in surtavi based on revascularization stratification. Journal of the American College of Cardiology. 2017;70(18):B17. doi:10.1016/j.jacc.2017.09.086.	NO	Conference
778	Shrestha M, Folliguet TA, Pfeiffer S, Meuris B, Carrel T, Bechtel M, et al. Aortic valve replacement and concomitant procedures with the perceval valve: Results of european trials. Annals of Thoracic Surgery. 2014;98(4):1294-300. doi:10.1016/j.athoracsur.2014.05.033.	NO	Conference
779	Shah J, Kvasic J, Frey P, Butzel D, Robich MP, Quinn R, et al. Northern New England's multicenter experience with percutaneous coronary intervention among patients with coronary artery disease undergoing transcatheter aortic valve replacement. Circulation. 2019;140. doi:10.1161/circ.140.suppl_1.14229.	NO	Conference
780	Sailer AMH. Should balloon angioplasty be the first-line treatment for aorto-iliac occlusive disease? Cardiovascular and interventional radiology. 2015;38(3):S54‐S5. doi:10.1007/s00270-015-1173-5.	NO	Conference
781	Penkalla A, Kempfert J, Unbehaun A, Buz S, Drews T, Pasic M, et al. Transcatheter aortic valve implantation in nonagenarians. Innovations: Technology and Techniques in Cardiothoracic and Vascular Surgery. 2016;11(6):390-5. doi:10.1097/IMI.0000000000000315.	NO	Conference
782	Ozgul N, Guneri S, Kakar H, Alpaslan E, Baris N. Is the bolus intravenous administration of sodium bicarbonate immediately before contrast exposure more preventive strategy at contrast induced nephropathy in patient with also moderate-severe renal insuffciency. Anatolian journal of cardiology. 2018;20:119.	NO	Conference
783	Onorati F, D'Errigo P, Barbanti M, Rosato S, Covello DR, Maraschini A, et al. Results differ between transaortic and open surgical aortic valve replacement in women. Annals of thoracic surgery. 2013;96(4):1336‐42. doi:10.1016/j.athoracsur.2013.05.048.	NO	Conference
784	Nuis RJ, Van Mieghem NM, Van Der Boon RM, Van Geuns RJ, Schultz CJ, Oei FB, et al. Effect of experience on results of transcatheter aortic valve implantation using a medtronic CoreValve system. American Journal of Cardiology. 2011;107(12):1824-9. doi:10.1016/j.amjcard.2011.02.315.	NO	Conference
785	Mendiz O, Noc M, Fava C, Valdivieso L, Gamboa P, Lev G. TCT CONNECT-129 Cups Overlapping Technique for TAVR Procedures With Self-Expandable Valves. Journal of the American College of Cardiology. 2020;76(17):B57. doi:10.1016/j.jacc.2020.09.143.	NO	Conference
786	Mayr B, Firschke C, Erlebach M, Bleiziffer S, Krane M, Joner M, et al. Transcatheter aortic valve implantation and off-pump coronary artery bypass surgery: An effective hybrid procedure in selected patients. Interactive cardiovascular and thoracic surgery. 2018;27(1):102-7. doi:10.1093/icvts/ivy014.	NO	Conference
787	Mahmud E, Keramati S. Highlights of the 2003 transcatheter cardiovascular therapeutics annual meeting: clinical implications. Journal of the American College of Cardiology. 2004;43(4):684‐90. doi:10.1016/j.jacc.2003.12.021.	NO	Conference
788	Lattuca B, Prunet E, Huet F, Akodad M, Manna F, Macia JC, et al. Post TAVR coronary revascularization guided by stress cardiac imaging and impact on cardiovascular events. European heart journal. 2020;41(SUPPL 2):2614. doi:10.1093/ehjci/ehaa946.2614.	NO	Conference
789	Kleiman NS, Popma JJ, Chetcuti SJ, Serruys PW, Van Mieghem NM, Stoler RC, et al. Coronary Intervention After Self-Expanding Transcatheter or Surgical Aortic Valve Replacement in the SURTAVI Trial. JACC: cardiovascular interventions. 2019;12(4):S43. doi:10.1016/j.jcin.2019.01.156.	NO	Conference
790	Khawaja MZ, Haran H, Nadra I, Wilson K, Clack L, Macgillivray K, et al. The effects of pre-existing significant coronary artery disease upon outcome after transcatheter aortic valve implantation using the edwards bioprosthesis. Heart (British Cardiac Society). 2011;97:A19‐A20. doi:10.1136/heartjnl-2011-300198.26.	NO	Conference
791	Khawaja MZ, Asress K, Haran H, Nadra I, Wilson K, MacGillivray K, et al. The effects of pre-existing significant coronary artery disease defined by QCA analysis upon outcome after transcatheter aortic valve implantation using the Edwards bioprosthesis. Journal of the American College of Cardiology. 2011;58(20):B201‐B2. doi:10.1016/j.jacc.2011.10.771.	NO	Conference
792	Khawaja M, Haran H, Nadra I, Wilson K, Clack L, MacGillivray K, et al. The effects of pre-existing significant coronary artery disease upon outcome after TAVI using the Edwards bioprosthesis. EuroIntervention : journal of EuroPCR in collaboration with the Working Group on Interventional Cardiology of the European Society of Cardiology. 2011;7:M222.	NO	Conference
793	Garot P, Sievert H, Mahfoud F, Carrie D, Lipiecki J, Nickenig G, et al. Results of the multicenter, prospective, randomised STRENGTH (Study To evaluate the use of RENalGuard to proTect patients at High risk of acute kidney injury) study. European heart journal. 2020;41(SUPPL 2):2555. doi:10.1093/ehjci/ehaa946.2555.	NO	Conference
794	Egger F, Zweiker D, Geppert A, Rohla M, Luha O, Lamm G, et al. The value of on-site cardiac surgery for patients undergoing transfemoral transcatheter aortic valve implantation. Wiener klinische Wochenschrift. 2017;129(1):S100. doi:10.1007/s00508-017-1211-1.	NO	Conference
795	Conzelmann LO, Würth A, Schymik G, Schröfel H, Anusic T, Temme S, et al. Feasibility of transcatheter aortic valve implantation in patients with coronary heights ≤7 mm: Insights from the transcatheter aortic valve implantation Karlsruhe (TAVIK) registry. European Journal of Cardio-thoracic Surgery. 2018;54(4):752-61. doi:10.1093/ejcts/ezy130.	NO	Conference
796	Chu D, Anastacio MM, Mulukutla SR, Lee JS, Smith AJC, Marroquin OC, et al. Safety and efficacy of implementing a multidisciplinary heart team approach for revascularization in patients with complex coronary artery disease: An observational cohort pilot study. JAMA surgery. 2014;149(11):1109-12. doi:10.1001/jamasurg.2014.2059.	NO	Conference
797	Camacho Freire SJ, Inigo Garcia LA, Valle Alberca A, Leon Jimenez J, Roa Garrido J, Martinez Garcia FJ, et al. Short versus long DAPT in patients at high risk of bleeding treated with polymer-coated stent without biolimus (BioFreedom): multicentre all-comers registry. EuroIntervention : journal of EuroPCR in collaboration with the Working Group on Interventional Cardiology of the European Society…	NO	Conference
798	Camacho Freire SJ, Inigo Garcia LA, Leon Jimenez J, Valle Alberca A, Gomez Menchero AE, Martinez Garcia FJ, et al. PCI in patients at high risk of bleeding with polymer-coated stent without biolimus (BioFreedom): multicentre all-comers registry. EuroIntervention : journal of EuroPCR in collaboration with the Working Group on Interventional Cardiology of the European Society of Cardiology. 2016:23…	NO	Conference
799	Bensaid R, Caze C, Ternant D, Saint-Etienne C, Desveaux B, Bourguignon T, et al. Coronary stenosis before TAVR is not necessarily associated with a poorer one-year prognosis and can be medically managed. Archives of Cardiovascular Diseases Supplements. 2020;12(1):89. doi:10.1016/j.acvdsp.2019.09.189.	NO	Conference
800	Umin. Single Institution, Exploratory, Safety Evaluation Study of Aortic Valve-in-Valve Transcatheter Aortic Valve Implantation for Degenerated Bioprosthetic Heart Valve. http://trialsearchwhoint/Trial2aspx?TrialID=JPRN-UMIN000026450. 2017.	NO	Website
801	Ntr. DIagnostic and prognostic value of intracoronary physiologic indices and need for revascularisation in severe aortic VAlve disease (DIVA). http://trialsearchwhoint/Trial2aspx?TrialID=NTR6520. 2016.	NO	Website
802	Nct. Staged Complete Revascularization for Coronary Artery Disease vs Medical Management Alone in Patients With AS Undergoing Transcatheter Aortic Valve Replacement. http://clinicaltrialsgov/show/NCT04634240. 2020.	NO	Website
803	Nct. The Early Valve Replacement in Severe ASYmptomatic Aortic Stenosis Study. http://clinicaltrialsgov/show/NCT04204915. 2019.	NO	Website
804	Nct. Primary Non-invasive Cardiac Computed Tomography Versus Routine Invasive Angiography Prior to TAVI. http://clinicaltrialsgov/show/NCT03291925. 2017.	NO	Website
805	Nct. Comparison of Transcatheter Versus Surgical Aortic Valve Replacement in Younger Low Surgical Risk Patients With Severe Aortic Stenosis. http://clinicaltrialsgov/show/NCT02825134. 2016.	NO	Website
806	Nct. The Nordic Aortic Valve Intervention Trial. http://clinicaltrialsgov/show/NCT01057173. 2010.	NO	Website
807	jRcts. Edoxaban Versus Standard of Care and Their Effects on Clinical Outcomes in Patients Having Undergone TAVI - In Atrial Fibrillation. http://trialsearchwhoint/Trial2aspx?TrialID=JPRN-jRCTs031180144. 2019.	NO	Website
808	Isrctn. Aortic valve replacement in high risk patients: conventional surgery compared with catheter-based techniques. http://trialsearchwhoint/Trial2aspx?TrialID=ISRCTN45792044. 2009.	NO	Website
809	Euctr AT. Edoxaban Treatment Versus VKA in patients with AF undergoing TAVI Procedure in Atrial Fibrillation. http://trialsearchwhoint/Trial2aspx?TrialID=EUCTR2016-003930-26-AT. 2017.	NO	Website
810	Drks. Prehabilitation "Karl-Heinz" with a focus on cardiac and cognitive functions prior to interventions on the heart: an analysis of the state of health. http://trialsearchwhoint/Trial2aspx?TrialID=DRKS00030526. 2023.	NO	Website
811	Quintero LD, Gajo E, Guerrero M, Feldman T, Levisay J. Balloon Aortic Valvuloplasty Followed by Impella (R)-Assisted Left Main Coronary Artery Percutaneous Coronary Intervention in PatientsWith Severe Aortic Stenosis as a Bridge to Transcatheter Aortic Valve Replacement. Cardiovascular Revascularization Medicine. 2021;22:16-21. doi:10.1016/j.carrev.2020.06.003.	NO	Review
812	Doenst T, Bargenda S, Kirov H, Moschovas A, Tkebuchava S, Safarov R, et al. Cardiac Surgery 2019 Reviewed. The Thoracic and cardiovascular surgeon. 2020;68(5):363-76. doi:10.1055/s-0040-1713648.	NO	Review
813	Akinseye OA, Jha SK, Ibebuogu UN. Clinical outcomes of coronary occlusion following transcatheter aortic valve replacement: A systematic review. Cardiovascular revascularization medicine : including molecular interventions. 2018;19(2):229-36. doi:10.1016/j.carrev.2017.09.006.	NO	Review
