# Supplementary material for: Impact of PCI strategies on outcomes of patients undergoing Transcatheter Aortic Valve Implantation with concomitant coronary artery disease: A systematic review and meta-analysis
Source: PLoS One. 2025 Apr 30;20(4):e0321395. doi: 10.1371/journal.pone.0321395 (PMC12043176; doi:10.1371/journal.pone.0321395)
Supplement: S3 File — (XLSX) [file pone.0321395.s013.xlsx]

## Sheet: Short-term Outcomes
						30D outcome
DOI	Year	Type	Exposure/Intervention	Control	EVENTS	NCase(I/E)	Alt%(I/E)	Total(I/E)	NCase(C)	Alt(C)	Total(C)
10.1002/ccd.25233	2014	Prospective	TAVI+prePCI	TAVI	MVC	3		61	2		83
10.1002/ccd.25233	2014	Prospective	TAVI+prePCI	TAVI	AKI	0		61	0		83
10.1002/ccd.25233	2014	Prospective	TAVI+prePCI	TAVI	BLD	2		61	1		83
10.1002/ccd.25233	2014	Prospective	TAVI+prePCI	TAVI	ACM	1		61	2		83
10.1002/ccd.25233	2014	Prospective	TAVI+prePCI	TAVI	CVD	1		61	2		83
10.1002/ccd.25233	2014	Prospective	TAVI+prePCI	TAVI	AMI	0		61	0		83
10.1016/j.amjcard.2023.08.045	2023	Prospective	TAVI+pre/coPCI	TAVI	ACM	19		889	9		331
10.1016/j.amjcard.2023.08.045	2023	Prospective	TAVI+pre/coPCI	TAVI	MACE	30		889	16		331
10.1016/j.amjcard.2023.08.045	2023	Prospective	TAVI+pre/coPCI	TAVI	BLD	40		889	12		331
10.1016/j.amjcard.2023.08.045	2023	Prospective	TAVI+pre/coPCI	TAVI	MVC	21		889	8		331
10.1016/j.amjcard.2023.08.045	2023	Prospective	TAVI+pre/coPCI	TAVI	AMI	4		889	0		331
10.1016/j.amjcard.2023.08.045	2023	Prospective	TAVI+pre/coPCI	TAVI	STK	6		889	3		331
10.25270/jic/20.00606	2021	Retrospective	TAVI+prePCI	TAVI	ACM	14		150	18		427
10.1016/j.amjcard.2019.12.021	2020	Retrospective	TAVI+prePCI	TAVI	ACM	29		444	32		444
10.1093/ejcts/ezu187	2014	Prospective	TAVI+coPCI	TAVI	MVC	1		65	8		346
10.1093/ejcts/ezu187	2014	Prospective	TAVI+coPCI	TAVI	ACM	10		65	18		346
10.1093/ejcts/ezu187	2014	Prospective	TAVI+coPCI	TAVI	CVD	10		65	18		346
10.1093/ejcts/ezu187	2014	Prospective	TAVI+coPCI	TAVI	AMI	4		65	3		346
10.1093/ejcts/ezu187	2014	Prospective	TAVI+coPCI	TAVI	STK	0		65	6		346
10.1093/ejcts/ezu187	2014	Prospective	TAVI+coPCI	TAVI	AKI	3		65	20		346
10.1093/ejcts/ezu187	2014	Prospective	TAVI+coPCI	TAVI	BLD	13		65	64		346
10.1002/ccd.28012	2019	Prospective	TAVI+pre/coPCI	TAVI	MVC	12		81	17		247
10.1002/ccd.28012	2019	Prospective	TAVI+pre/coPCI	TAVI	AKI	0		81	3		247
10.1002/ccd.28012	2019	Prospective	TAVI+pre/coPCI	TAVI	BLD	6		81	12		247
10.1002/ccd.28012	2019	Prospective	TAVI+pre/coPCI	TAVI	ACM	5		81	9		247
10.1002/ccd.28012	2019	Prospective	TAVI+pre/coPCI	TAVI	MACE	6		81	11		247
10.1002/ccd.28012	2019	Prospective	TAVI+pre/coPCI	TAVI	CVD	5		81	9		247
10.1002/ccd.28012	2019	Prospective	TAVI+pre/coPCI	TAVI	AMI	1		81	0		247
10.1002/ccd.28012	2019	Prospective	TAVI+pre/coPCI	TAVI	STK	3		81	2		247
10.1002/ccd.27251	2018	Retrospective	TAVI+coPCI	TAVI	ACM	13.013	0.077	169	27		293
10.14744/AnatolJCardiol.2020.42728	2021	Retrospective	TAVI+coPCI	TAVI	MVC	4		65	4		62
10.14744/AnatolJCardiol.2020.42728	2021	Retrospective	TAVI+coPCI	TAVI	BLD	1		65	0		62
10.14744/AnatolJCardiol.2020.42728	2021	Retrospective	TAVI+coPCI	TAVI	STK	0		65	0		62
10.14744/AnatolJCardiol.2020.42728	2021	Retrospective	TAVI+coPCI	TAVI	ACM	1		65	4		62
10.1016/j.carrev.2024.03.011	2024	Retrospective	TAVI+coPCI	TAVI	ACM	49		2026	39		2026
10.1016/j.carrev.2024.03.011	2024	Retrospective	TAVI+coPCI	TAVI	AMI	39		2026	38		2026
10.1016/j.carrev.2024.03.011	2024	Retrospective	TAVI+coPCI	TAVI	REVASC	10		2026	13		2026
10.1016/j.carrev.2024.03.011	2024	Retrospective	TAVI+coPCI	TAVI	BLD	54		2026	47		2026
10.4244/eijy14m05_09	2015	Retrospective	TAVI+prePCI	TAVI	ACM	2	0.08	25	5.032	0.074	68
10.1080/24748706.2019.1628378	2019	Retrospective	TAVI+prePCI	TAVI	MVC	12		303	19		570
10.1080/24748706.2019.1628378	2019	Retrospective	TAVI+prePCI	TAVI	AKI	40		303	69		570
10.1080/24748706.2019.1628378	2019	Retrospective	TAVI+prePCI	TAVI	ACM	9		303	29		570
10.1080/24748706.2019.1628378	2019	Retrospective	TAVI+prePCI	TAVI	AMI	1		303	8		570
10.1080/24748706.2019.1628378	2019	Retrospective	TAVI+prePCI	TAVI	BLD	32		303	42		570
10.1080/24748706.2019.1628378	2019	Retrospective	TAVI+prePCI	TAVI	STK	18		303	22		570
10.1016/j.ijcard.2022.07.030	2022	Retrospective	TAVI+pre/coPCI	TAVI+post PCI	MVC	4		46	5		96
10.1016/j.ijcard.2022.07.030	2022	Retrospective	TAVI+pre/coPCI	TAVI+post PCI	AKI	7		46	11		96
10.1016/j.ijcard.2022.07.030	2022	Retrospective	TAVI+pre/coPCI	TAVI+post PCI	BLD	4		46	4		96
10.1016/j.ijcard.2022.07.030	2022	Retrospective	TAVI+pre/coPCI	TAVI+post PCI	STK	3		46	0		96
10.1016/j.ijcard.2022.07.030	2022	Retrospective	TAVI+pre/coPCI	TAVI+post PCI	ACM	3		46	0		96
10.1016/j.ijcard.2022.07.030	2022	Retrospective	TAVI+pre/coPCI	TAVI+post PCI	CVD	2		46	0		96
10.1016/j.ijcard.2022.07.030	2022	Retrospective	TAVI+pre/coPCI	TAVI+post PCI	AMI	0		46	4		96
10.3389/fcvm.2015.00018	2015	Prospective	TAVI+prePCI	TAVI	ACM		0.17	13		0.1	33
10.1155/2021/6672400	2021	Retrospective	TAVI+prePCI	TAVI	MVC	13		255	4		117
10.1155/2021/6672400	2021	Retrospective	TAVI+prePCI	TAVI	AKI	4		255	4		117
10.1155/2021/6672400	2021	Retrospective	TAVI+prePCI	TAVI	BLD	12		255	2		117
10.1155/2021/6672400	2021	Retrospective	TAVI+prePCI	TAVI	ACM	7		255	4		117
10.1155/2021/6672400	2021	Retrospective	TAVI+prePCI	TAVI	STK	6		255	3		117
10.1016/j.amjcard.2023.08.064	2023	Retrospective	TAVI+coPCI	TAVI	ACM	16		1364	7		445
10.1016/j.amjcard.2023.08.064	2023	Retrospective	TAVI+coPCI	TAVI	MACE	38		1364	12		445
10.1016/j.amjcard.2023.08.064	2023	Retrospective	TAVI+coPCI	TAVI	STK	16		1364	4		445
10.1016/j.amjcard.2023.08.064	2023	Retrospective	TAVI+coPCI	TAVI	AMI	5		1364	0		445
10.1016/j.amjcard.2023.08.064	2023	Retrospective	TAVI+coPCI	TAVI	BLD	3		1364	1		445
10.1016/j.amjcard.2020.01.043	2020	Retrospective	TAVI+pre/coPCI	TAVI+post PCI	AKI	6		220	0		38
10.1016/j.amjcard.2020.01.043	2020	Retrospective	TAVI+pre/coPCI	TAVI+post PCI	BLD	14		220	1		38
10.1016/j.amjcard.2020.01.043	2020	Retrospective	TAVI+pre/coPCI	TAVI+post PCI	STK	8		220	1		38
10.1016/j.amjcard.2020.01.043	2020	Retrospective	TAVI+pre/coPCI	TAVI+post PCI	ACM	3		220	0		38
10.1016/j.amjcard.2020.01.043	2020	Retrospective	TAVI+pre/coPCI	TAVI+post PCI	MACE	11		220	1		38
10.1016/j.amjcard.2020.01.043	2020	Retrospective	TAVI+pre/coPCI	TAVI+post PCI	AMI	2		220	0		38
10.1016/j.jcin.2021.06.041	2022	RCT	TAVI+prePCI	TAVI	BLD	31		119	21		116
10.1016/j.jcin.2021.06.041	2022	RCT	TAVI+prePCI	TAVI	AKI	12		119	5		116
10.1016/j.jcin.2021.06.041	2022	RCT	TAVI+prePCI	TAVI	MACE	10		119	10		116
10.1016/j.jcin.2021.06.041	2022	RCT	TAVI+prePCI	TAVI	ACM	3		119	6		116
10.1016/j.jcin.2021.06.041	2022	RCT	TAVI+prePCI	TAVI	CVD	1		119	5		116
10.1016/j.jcin.2021.06.041	2022	RCT	TAVI+prePCI	TAVI	AMI	5		119	2		116
10.1016/j.jcin.2021.06.041	2022	RCT	TAVI+prePCI	TAVI	STK	5		119	4		116
10.1093/ejcts/ezu339	2015	Retrospective	TAVI+coPCI	TAVI	ACM	2		76	9		232
10.4244/EIJ-D-23-00186	2023	Prospective	TAVI+pre/coPCI	TAVI+post PCI	BLD	111.92	0.0774	1446	15.857	0.101	157
10.4244/EIJ-D-23-00186	2023	Prospective	TAVI+pre/coPCI	TAVI+post PCI	AKI	47.4288	0.0328	1446	0	0	157
10.4244/EIJ-D-23-00186	2023	Prospective	TAVI+pre/coPCI	TAVI+post PCI	STK	17.6412	0.0122	1446	0	0	157
10.4244/EIJ-D-23-00186	2023	Prospective	TAVI+pre/coPCI	TAVI+post PCI	ACM	37.7406	0.0261	1446	0	0	157
10.4244/EIJ-D-23-00186	2023	Prospective	TAVI+pre/coPCI	TAVI+post PCI	AMI	10.7004	0.0074	1446	0	0	157
10.1186/s12872-021-02374-y	2021	Retrospective	TAVI+prePCI	TAVI	ACM	2		102	3		102
10.1186/s12872-021-02374-y	2021	Retrospective	TAVI+prePCI	TAVI	MACE	17		120	26		102
10.1186/s12872-021-02374-y	2021	Retrospective	TAVI+prePCI	TAVI	AMI	3		102	3		102
10.1186/s12872-021-02374-y	2021	Retrospective	TAVI+prePCI	TAVI	REVASC	7		102	2		102
10.1186/s12872-021-02374-y	2021	Retrospective	TAVI+prePCI	TAVI	STK	1		102	2		102
10.23736/s2724-5683.22.06025-2	2023	Retrospective	TAVI+coPCI	TAVI	ACM		0.04	151		0.06	151
10.23736/s2724-5683.22.06025-2	2023	Retrospective	TAVI+coPCI	TAVI	AMI	1.057	0.007	151	0	0	151
10.23736/s2724-5683.22.06025-2	2023	Retrospective	TAVI+coPCI	TAVI	STK	1.057	0.007	151	3.02	0.02	151
10.23736/s2724-5683.22.06025-2	2023	Retrospective	TAVI+coPCI	TAVI	BLD	24.009	0.159	151	22.046	0.146	151
10.23736/s2724-5683.22.06025-2	2023	Retrospective	TAVI+coPCI	TAVI	AKI	16.006	0.106	151	14.043	0.093	151

## Sheet: Mid-term Outcomes
						6month-1year outcome
Study ID	Year	Type	Exposure/Intervention	Control	EVENTS	NCase(I/E)	Alt%(I/E)	Total(I/E)	NCase(C)	Alt(C)	Total(C)
10.1016/j.jcin.2021.06.041	2022	RCT	TAVI+prePCI	TAVI	AMI	8		119	4		116
10.1016/j.jcin.2021.06.041	2022	RCT	TAVI+prePCI	TAVI	ACM	16		119	14		116
10.1016/j.jcin.2021.06.041	2022	RCT	TAVI+prePCI	TAVI	MACE	23		119	22		116
10.1016/j.jcin.2021.06.041	2022	RCT	TAVI+prePCI	TAVI	CVD	7		119	11		116
10.1016/j.jcin.2021.06.041	2022	RCT	TAVI+prePCI	TAVI	STK	7		119	8		116
10.1016/j.jcin.2021.06.041	2022	RCT	TAVI+prePCI	TAVI	BLD	31		119	21		116
10.1002/ccd.25233	2014	Prospective	TAVI+prePCI	TAVI	ACM	2		61	8		83
10.1002/ccd.25233	2014	Prospective	TAVI+prePCI	TAVI	CVD	1		61	2		83
10.1016/j.amjcard.2023.08.045	2023	Prospective	TAVI+pre/coPCI	TAVI	ACM	84		889	9		331
10.1016/j.amjcard.2023.08.045	2023	Prospective	TAVI+pre/coPCI	TAVI	MACE	121		889	16		331
10.1016/j.amjcard.2023.08.045	2023	Prospective	TAVI+pre/coPCI	TAVI	STK	24		889	11		331
10.1016/j.amjcard.2023.08.045	2023	Prospective	TAVI+pre/coPCI	TAVI	AMI	23		889	8		331
10.1016/j.amjcard.2023.08.045	2023	Prospective	TAVI+pre/coPCI	TAVI	REVASC	17		889	9		331
10.25270/jic/20.00606	2021	Retrospective	TAVI+prePCI	TAVI	CVD	26		150	33		427
10.25270/jic/20.00606	2021	Retrospective	TAVI+prePCI	TAVI	AMI	0		150	0		427
10.25270/jic/20.00606	2021	Retrospective	TAVI+prePCI	TAVI	ACM	28		150	37		427
10.25270/jic/20.00606	2021	Retrospective	TAVI+prePCI	TAVI	BLD	0		150	0		427
10.1016/j.amjcard.2019.12.021	2020	Retrospective	TAVI+prePCI	TAVI	ACM	79		444	75		444
10.1093/ejcts/ezu187	2014	Prospective	TAVI+coPCI	TAVI	ACM	21.45	0.33	65	76.12	0.22	346
10.1002/ccd.28012	2019	Prospective	TAVI+pre/coPCI	TAVI	ACM	14		81	34		247
10.1002/ccd.28012	2019	Prospective	TAVI+pre/coPCI	TAVI	STK	4		81	7		247
10.1002/ccd.28012	2019	Prospective	TAVI+pre/coPCI	TAVI	BLD	6		81	12		247
10.1002/ccd.28012	2019	Prospective	TAVI+pre/coPCI	TAVI	CVD	12		81	26		247
10.1002/ccd.28012	2019	Prospective	TAVI+pre/coPCI	TAVI	AMI	2		81	3		247
10.14744/AnatolJCardiol.2020.42728	2021	Retrospective	TAVI+coPCI	TAVI	ACM	7		65	3		62
10.1016/j.carrev.2024.03.011	2024	Retrospective	TAVI+coPCI	TAVI	ACM	191		2026	188		2026
10.1016/j.carrev.2024.03.011	2024	Retrospective	TAVI+coPCI	TAVI	AMI	121		2026	133		2026
10.1016/j.carrev.2024.03.011	2024	Retrospective	TAVI+coPCI	TAVI	REVASC	24		2026	49		2026
10.1016/j.carrev.2024.03.011	2024	Retrospective	TAVI+coPCI	TAVI	BLD	107		2026	97		2026
10.4244/eijy14m05_09	2015	Retrospective	TAVI+prePCI	TAVI	ACM	6	0.24	25	15.028	0.221	68
10.1080/24748706.2019.1628378	2019	Retrospective	TAVI+prePCI	TAVI	ACM	37.3842	0.1806	207	90.63	0.159	570
10.1080/24748706.2019.1628378	2019	Retrospective	TAVI+prePCI	TAVI	CVD	22.8735	0.1105	207	51.3	0.09	570
10.1002/ccd.27440	2018	Retrospective	TAVI+prePCI	TAVI	ACM	74.936	0.551	136	40.216	0.457	88
10.1002/ccd.27440	2018	Retrospective	TAVI+prePCI	TAVI	REVASC	9.52	0.07	136	10.208	0.116	88
10.1016/j.jcin.2022.06.019	2022	Prospective	TAVI+prePCI	TAVI	CVD	7.276	0.068	107	16.491	0.069	239
10.1016/j.jcin.2022.06.019	2022	Prospective	TAVI+prePCI	TAVI	ACM	17.013	0.159	107	31.548	0.132	239
10.1093/ejcts/ezu339	2015	Retrospective	TAVI+coPCI	TAVI	ACM	9.982	0.217	46	32.982	0.239	138
10.1186/s12872-021-02374-y	2021	Retrospective	TAVI+prePCI	TAVI	ACM	5		102	14		102
10.1186/s12872-021-02374-y	2021	Retrospective	TAVI+prePCI	TAVI	MACE	21.96	0.183	120	51.972	0.244	213
10.1186/s12872-021-02374-y	2021	Retrospective	TAVI+prePCI	TAVI	REVASC	7		102	2		102
10.1186/s12872-021-02374-y	2021	Retrospective	TAVI+prePCI	TAVI	STK	1		102	2		102
10.1186/s12872-021-02374-y	2021	Retrospective	TAVI+prePCI	TAVI	AMI	3		102	3		102

## Sheet: Long-term Outcomes
						further outcomes
Study ID	Year	Type	Exposure/Intervention	Control	EVENTS	NCase(I/E)	Alt%(I/E)	Total(I/E)	NCase(C)	Alt(C)	Total(C)
10.25270/jic/20.00606	2021	Retrospective	TAVI+prePCI	TAVI	ACM	51		150	128		427
10.25270/jic/20.00606	2021	Retrospective	TAVI+prePCI	TAVI	CVD	42		150	88		427
10.1093/ejcts/ezu187	2014	Prospective	TAVI+coPCI	TAVI	ACM	31.2	0.48	65	96.88	0.28	346
10.14744/AnatolJCardiol.2020.42728	2021	Retrospective	TAVI+coPCI	TAVI	ACM	21		65	19		62
10.1002/ccd.27440	2018	Retrospective	TAVI+prePCI	TAVI	ACM	74.936	0.551	136	34.232	0.389	88
10.1002/ccd.27440	2018	Retrospective	TAVI+prePCI	TAVI	REVASC	9.52	0.07	136	10.208	0.116	88
10.1016/j.jcin.2022.06.019	2022	Prospective	TAVI+prePCI	TAVI	ACM	50.611	0.473	107	105.16	0.44	239
10.1016/j.jcin.2022.06.019	2022	Prospective	TAVI+prePCI	TAVI	CVD	24.931	0.233	107	62.379	0.261	239
10.1093/ejcts/ezu339	2015	Retrospective	TAVI+coPCI	TAVI	ACM	5.642	0.434	13	20.196	0.459	44
10.23736/s2724-5683.22.06025-2	2023	Retrospective	TAVI+coPCI	TAVI	ACM	28.992	0.192	151	38.052	0.252	151
10.23736/s2724-5683.22.06025-2	2023	Retrospective	TAVI+coPCI	TAVI	MACE	33.975	0.225	151	42.582	0.282	151
10.1016/j.amjcard.2020.01.043	2020	Retrospective	TAVI+pre/coPCI	TAVI+post PCI	ACM	34		220	3		38
10.1016/j.amjcard.2020.01.043	2020	Retrospective	TAVI+pre/coPCI	TAVI+post PCI	MACE	53		220	5		38
10.1016/j.amjcard.2020.01.043	2020	Retrospective	TAVI+pre/coPCI	TAVI+post PCI	AMI	6		220	0		38
10.1016/j.amjcard.2020.01.043	2020	Retrospective	TAVI+pre/coPCI	TAVI+post PCI	REVASC	16		220	1		38
10.1016/j.amjcard.2020.01.043	2020	Retrospective	TAVI+pre/coPCI	TAVI+post PCI	STK	10		220	2		38
10.1016/j.ijcard.2022.07.030	2022	Retrospective	TAVI+pre/coPCI	TAVI+post PCI	ACM	7		45	3		96
10.1016/j.ijcard.2022.07.030	2022	Retrospective	TAVI+pre/coPCI	TAVI+post PCI	MACE	7		45	2		96
10.1016/j.ijcard.2022.07.030	2022	Retrospective	TAVI+pre/coPCI	TAVI+post PCI	CVD	3		45	1		96
10.1016/j.ijcard.2022.07.030	2022	Retrospective	TAVI+pre/coPCI	TAVI+post PCI	REVASC	1		45	0		96
10.1016/j.ijcard.2022.07.030	2022	Retrospective	TAVI+pre/coPCI	TAVI+post PCI	AMI	1		45	2		96
10.1016/j.ijcard.2022.07.030	2022	Retrospective	TAVI+pre/coPCI	TAVI+post PCI	STK	3		45	0		96
10.4244/EIJ-D-23-00186	2023	Prospective	TAVI+pre/coPCI	TAVI+post PCI	ACM	296.43	0.205	1446	10.676	0.068	157
10.4244/EIJ-D-23-00186	2023	Prospective	TAVI+pre/coPCI	TAVI+post PCI	MACE	438.138	0.303	1446	27.318	0.174	157
